# Supplementary material for: Widespread positive selection in the photosynthetic Rubisco enzyme
Source: BMC Evol Biol. 2007 May 11;7:73. doi: 10.1186/1471-2148-7-73 (PMC1884142; doi:10.1186/1471-2148-7-73)
Supplement: Additional file 1 — Sampling design. List of 151 analyzed groups is provided including taxonomic information and GenBank accession numbers of rbcL sequences. [file 1471-2148-7-73-S1.xls]

## Sheet: list
Additional file 1
Sampling design
Group No	Group	Order	Family	Genus	Species	GenBank No
1	magnoliids-1	Amborellales	Amborellaceae	Amborella	trichopoda	L12628
		Austrobaileyales	Schisandraceae	Schisandra	chinensis	AF238061
					sphenanthera	L12665
		Chloranthales	Chloranthaceae	Ascarina	polystachya	AY236842
					swamyana	AY236843
				Chloranthus	fortunei	AY236840
		Laurales	Atherospermataceae	Laurelia	sempervirens	AF307922
		Nymphaeales	Cabombaceae	Brasenia	schreberi	M77031
				Cabomba	caroliniana	M77027
			Nymphaeaceae	Barclaya	longifolia	M77028
				Euryale	ferox	M77035
				Nuphar	advena	DQ069501
					variegata	M77029
				Nymphaea	odorata	M77034
				Ondinea	purpurea	AF102549
				Victoria	amazonica	AY858645
					cruziana	M77036
		Piperales	Aristolochiaceae	Asarum	nipponicum	DQ417598
					tamaensis	DQ417599
		Proteales	Nelumbonaceae	Nelumbo	lutea	M77032
					nucifera	M77033
2	magnoliids-2	Austrobaileyales	Schisandraceae	Kadsura	japonica	AF197595
		Canellales	Winteraceae	Drimys	winteri	AY572261
				Pseudowintera	axillaris	AY572266
					colorata	AF093735
				Takhtajania	perrieri	AY572264
				Tasmannia	insipida	L01957
					lanceolata	AY298851
				Zygogynum	sp	L12633
		Magnoliales	Annonaceae	Anaxagorea	luzonensis	AY319074
					phaeocarpa	AY238952
				Oxandra	euneura	AY841640
					sphaerocarpa	AY841644
			Himantandraceae	Galbulimima	belgraveana	L12646
			Magnoliaceae	Liriodendron	tulipifera	AF190430
		Piperales	Aristolochiaceae	Asarum	canadense	L14290
					caudigerum	AB205608
					yakusimense	AB205609
				Saruma	henryi	L12664
3	magnoliids-3	Buxales	Buxaceae	Pachysandra	procumbens	AF203486
				Sarcococca	confusa	AF197588
		Chloranthales	Chloranthaceae	Ascarina	coursii	AY236844
					lucida	AF238050
				Chloranthus	angustifolius	AY236839
					erectus	AY236834
					henryi	AY236837
					japonicus	L12640
					nervosus	AY236841
					oldhamii	AY236838
					serratus	AY236836
					spicatus	AY236835
				Sarcandra	chloranthoides	AY236833
		Gentianales	Rubiaceae	Dialypetalanthus	fuscescens	AF206761
		Ranunculales	Papaveraceae	Macleaya	cordata	U86629
				Stylophorum	diphyllum	U86633
		Saxifragales	Hamamelidaceae	Disanthus	cercidifolius	AF081069
				Exbucklandia	populnea	AF081071
				Rhodoleia	championii	DQ352373
					henryi	AF081072
		?	Paracryphiaceae	Paracryphia	alticola	AJ402983
		?	Tetracentraceae	Tetracentron	sinense	L12668
4	magnoliids-4	Laurales	Atherospermataceae	Atherosperma	moschatum	AF121362
				Daphnandra	repandula	AF052195
				Doryphora	aromatica	L77211
				Laurelia	novae-zelandiae	AF052196
					sempervirens	AF052612
				Laureliopsis	philippiana	AF040662
			Hernandiaceae	Hernandia	albiflora	L77210
					moerenhoutiana	AF052614
			Lauraceae	Cinnamomum	camphora	L12641
				Laurus	nobilis	AF193970
				Litsea	japonica	U06843
				Persea	americana	L14620
				Sassafras	albidum	AF206819
			Monimiaceae	Dryadodaphne	sp	AF121363
				Hennecartia	omphalandra	AF022950
				Mollinedia	ovata	AF050218
				Peumus	boldus	AF040664
				Tambourissa	tau	AF050219
5	monocots-1	Alismatales	Araceae	Amorphophallus	amygdaloides	DQ012482
					borneensis	DQ012484
					dactylifer	DQ012485
					declinatus	DQ012486
					discophorus	DQ012487
					galbra	DQ012488
					glossophyllus	DQ012489
					hewitii	DQ012490
					hohenackeri	DQ012491
					impressus	DQ012493
					interruptus	DQ012492
					johnsonii	DQ012494
					konkanensis	DQ012495
					lanuginosus	DQ012496
					laoticus	DQ012497
					longiconnectivus	DQ012498
					mossambicensis	DQ012499
					paeoniifolius	DQ012500
					pendulus	DQ012501
					salmoneus	DQ012502
					scutatus	DQ012503
					thaiensis	DQ012504
					tinekeae	DQ012505
6	monocots-2	Alismatales	Araceae	Landoltia	punctata	AY034223
				Lemna	aequinoctialis	AY034228
					disperma	AY034236
					ecuadoriensis	AY034231
					gibba	AY034235
					japonica	AY034233
					minor	AY034234
					minuta	AY034224
					obscura	AY034232
					perpusilla	AY034229
					tenera	AY034227
					trisulca	AY034237
					turionifera	AY034230
					valdiviana	AY034225
					yungensis	AY034226
				Peltandra	virginica	AJ005628
				Spirodela	intermedia	U68092
					polyrhiza	AY034222
7	monocots-3	Alismatales	Araceae	Wolffia	arrhiza	AY034254
					australiana	AY034251
					borealis	AY034250
					brasiliensis	AY034248
					microscopica	AY034249
					neglecta	AY034252
				Wolffiella	caudata	AY034244
					denticulata	AY034247
					gladiata	AY034243
					hyalina	AY034240
					lingulata	AY034241
					neotropica	AY034246
					oblonga	AY034242
					repanda	AY034239
					rotunda	AY034238
					welwitschii	AY034245
8	monocots-4	Alismatales	Potamogetonaceae	Coleogeton	pectinatus	U80727
				Groenlandia	densa	U80720
				Lepilaena	australis	U80729
				Potamogeton	amplifolius	L08765
					confervoides	PCU80721
					crispus	U80722
					distinctus	AB088809
					gramineus	U80723
					perfoliatus	AY952437
					richardsonii	U03730
					robbinsii	U80725
					zosteriformis	U80726
				Zannichellia	palustris	U03725
			Zosteraceae	Phyllospadix	torreyi	U80731
				Zostera	asiatica	AB125352
					caespitosa	AB125351
					capricorni	AY077963
					caulescens	AB125350
					japonica	AB125353
					marina	AB125349
					mucronata	U80732
					muelleri	AY077962
9	monocots-5	Alismatales	Araceae	Spirodela	polyrhiza	AY034222
			Cymodoceaceae	Halodule	pinifolia	U80690
					uninervis	AY952436
			Juncaginaceae	Triglochin	maritimum	AB088811
			Posidoniaceae	Posidonia	australis	U80718
					oceanica	U80719
			Ruppiaceae	Ruppia	maritima	U03729
		Asparagales	Agavaceae	Anemarrhena	asphodeloides	Z77251
				Comospermum	yedoense	AB088821
					yedoensis	Z73679
			Hypoxidaceae	Rhodohypoxis	millioides	Z77280
			Iridaceae	Ennealophus	euryandrus	AJ309684
			Orchidaceae	Gennaria	diphylla	AY368341
			Themidaceae	Bessera	tenuiflora	AJ311061
			Xanthorrhoeaceae	Xanthorrhoea	minor	Y17339
		Poales	Rapateaceae	Stegolepis	allenii	L19972
					ligulata	AY614379
			Typhaceae	Typha	latifolia	DQ069503
		?	Petrosaviaceae	Japonolirion	osense	AY149349
10	monocots-6	Arecales	Arecaceae	Satranala	decussilvae	AJ404771
				Synechanthus	warscewiczianus	AJ404786
				Thrinax	radiata	AJ404750
				Trithrinax	campestris	AY012461
		Asparagales	Agavaceae	Behnia	reticulata	AF206740
			Asteliaceae	Collospermum	hastatum	Y14986
				Milligania	densiflora	Y14990
					stylosa	AF206795
			Blandfordiaceae	Blandfordia	punicea	Z73694
			Boryaceae	Alania	endlicheri	Y14982
			Hypoxidaceae	Curculigo	capitata	Z73701
			Lanariaceae	Lanaria	lanata	AY149367
			Ruscaceae	Prosartes	lanuginosa	D17374
					maculata	D17375
			Xeronemataceae	Xeronema	callistemon	Z69235
		Commelinales	Philydraceae	Helmholtzia	glaberrima	AY298834
		Zingiberales	Musaceae	Ensete	ventricosum	AY149354
				Musella	lasiocarpa	AF243844
		?	Petrosaviaceae	Japonolirion	osense	AY149349
11	monocots-7	Acorales	Acoraceae	Acorus	americanus	DQ069499
					calamus	M91625
					calamus	D28865
		Alismatales	Aponogetonaceae	Aponogeton	distachyos	U80684
					elongatus	U68091
					fenestralis	AB088808
			Cymodoceaceae	Amphibolis	antarctica	U80686
				Cymodocea	serrulata	U80687
				Halodule	pinifolia	U80690
					uninervis	AY952436
				Syringodium	filiforme	U03727
					isoetifolium	U80691
				Thalassodendron	pachyrhizum	U80692
			Juncaginaceae	Cycnogeton	procerum	U80713
			Posidoniaceae	Posidonia	australis	U80718
					oceanica	U80719
			Ruppiaceae	Ruppia	maritima	U03729
					megacarpa	U80728
			Scheuchzeriaceae	Scheuchzeria	palustris	U03728
			Tofieldiaceae	Harperocallis	flava	AB183417
				Pleea	tenuifolia	AJ131774
				Tofieldia	divergens	AB183412
					glutinosa	AY149346
					glutinosa	AF543717
				Triantha	japonica	AB183414
					racemosa	AB183415
12	monocots-8	Alismatales	Alismataceae	Alisma	plantago-aquatica	L08759
				Baldellia	ranunculoides	U80677
				Damasonium	alisma	U80678
				Ranalisma	humile	U80681
					rostratum	AY952438
				Wiesneria	triandra	U80682
			Butomaceae	Butomus	umbellatus	AY149345
			Hydrocharitaceae	Enhalus	acoroides	AB004889
				Halophila	decipiens	U80698
					engelmannii	U80699
				Hydrilla	verticillata	AB004891
				Hydrocleys	nymphoides	AB004900
				Nechamandra	alternifolia	U80706
				Thalassia	hemprichii	AB004897
					testudinum	U80711
				Vallisneria	americana	U03726
					asiatica	AB004898
					spiralis	U80712
			Limnocharitaceae	Luronium	natans	U80680
13	monocots-9	Alismatales	Hydrocharitaceae	Apalanthe	granatensis	U80693
				Blyxa	aubertii	U80694
					japonica	AB004886
				Egeria	densa	U80695
				Elodea	nuttallii	AB004888
				Hydrocharis	dubia	AB004892
					morsus-ranae	U80701
				Lagarosiphon	madagascariensis	AB004893
					major	U80703
					muscoides	U80702
				Limnobium	laevigatum	AB004894
					spongia	U80704
				Najas	flexilis	U03731
					marina	U80705
					minor	AB004899
				Ottelia	acuminata	AY952435
					alismoides	AB004895
					ulvifolia	U80708
				Stratiotes	aloides	U80709
14	monocots-10	Asparagales	Asphodelaceae	Aloe	barbeiae	AJ512294
					boylei	AJ512311
					ciliaris	AJ512287
					pillansii	AJ512292
					plicatilis	AY323615
					ramosissima	AJ512293
					suprafoliata	AY323638
					verecunda	AJ512312
				Bulbine	frutescens	AJ512323
					succulenta	AJ131947
					succulenta	Z73684
				Chortolirion	angolense	AJ512284
				Haworthia	altilinea	AJ512297
					angustifolia	AJ512295
					blackburniae	AJ512300
					cymbiformis	AY323620
					cymbiformis	AY323616
					cymbiformis	AY323621
					cymbiformis	AJ512296
					mirabilis	AY323618
					ryderiana	AY323625
					ryderiana	AJ512299
					turgida	AJ512298
					vittata	AJ512275
15	monocots-11	Asparagales	Asphodelaceae	Asphodeline	lutea	AJ512277
					lutea	Z73681
				Asphodelus	aestivus	AJ512314
					aestivus	Z73682
				Bulbinella	cauda-felis	Z73685
					nana	AJ512325
				Eremurus	himalaicus	Z73686
					himalaicus	AJ512291
					stenophyllus	AJ512324
				Kniphofia	galpinii	AJ512329
					macowanii	AJ512328
					praecox	AJ512276
					uvaria	AJ512330
					uvaria	Z73689
				Trachyandra	involucrata	AJ512326
					sp	Z73692
			Hemerocallidaceae	Herpolirion	novae-zelandiae	Z77303
				Phormium	tenax	Z69232
			Ruscaceae	Campylandra	fimbriata	AB089636
				Peliosanthes	cirrhifolium	AB029827
					sp	Z77273
16	monocots-12	Asparagales	Orchidaceae	Amblostoma	armeniacum	AF518058
				Basiphyllaea	corallicola	AF264155
					hamiltoniana	AF518026
				Bletia	parkinsonii	AF264156
					rosea	AF264157
				Cattleya	violacea	AF518071
				Caularthron	bilamellatum	AF518059
				Dinema	polybulbon	AF518061
				Encyclia	oncidioides	AF518062
				Epidendrum	campestre	AF518060
				Hexalectris	revoluta	AF264168
				Laelia	speciosa	AF518070
				Prosthechea	abbreviata	AF518063
				Pseudolaelia	vellozicola	AF518057
				Scaphyglottis	modesta	AF518067
					punctulata	AF518064
				Sophronitis	coccinea	AF518072
					harpophylla	AF518073
17	monocots-13	Asparagales	Orchidaceae	Ancistrochilus	rothschildianus	AF264152
				Anthogonium	gracile	AF264153
				Calopogon	tuberosus	AF264161
				Dendrochilum	glumaceum	AF264164
				Dilochia	sp	AF264165
				Dracula	chimaera	AF518039
				Eleorchis	japonica	AF264166
				Entomophobia	kinabaluensis	AF518036
				Glomera	pulchra	AF518053
				Isochilus	amparoanus	AF518031
					brasiliensis	AF518030
				Masdevallia	uniflora	AF518040
				Neocogniauxia	hexaptera	AF518037
				Octomeria	gracilis	AF518044
				Pleione	formosana	AF264173
				Pleurothallis	eumecocaulon	AF264174
					ochreata	AF518038
					ruscifolia	AF518042
				Ponera	australis	AF518033
					exilis	AF518032
					striata	AF518034
				Scaphosepalum	gibberosum	AF518041
18	monocots-14	Asparagales	Orchidaceae	Agrostophyllum	majus	AF518054
				Appendicula	cornuta	AF518050
				Bothriochilus	bellus	AF264158
				Calanthe	calanthoides	AF264159
					tricarinata	AF264160
				Calypso	bulbosa	AF264162
				Collabium	sp	AF264163
				Liparis	liliifolia	AF518046
				Mischobulbum	papuanum	AF264169
				Neobenthamia	gracilis	AF518045
				Nephelaphyllum	pulchrum	AF518049
					sp	AF264170
				Oncidium	serratum	AF264171
				Phragmipedium	caricinum	AY918854
					kovachii	AY918850
					longifolium	AY918855
				Ridleyella	paniculata	AF518048
				Spathoglottis	plicata	AF264175
				Tainia	hookeriana	AF264176
				Thelasis	carinata	AF518047
19	monocots-15	Asparagales	Orchidaceae	Aeranthes	ramosa	AF074104
				Arpophyllum	giganteum	AF074110
				Basiphyllaea	corallicola	AF264155
					hamiltoniana	AF518026
				Bletia	parkinsonii	AF264156
					rosea	AF264157
				Bulbophyllum	lobbii	AF074115
				Chysis	bractescens	AF074126
				Encyclia	oncidioides	AF518062
				Eria	ferruginea	AF074164
				Hexalectris	revoluta	AF264168
				Isochilus	amparoanus	AF518031
					brasiliensis	AF518030
				Masdevallia	infracta	AF074189
					uniflora	AF518040
				Octomeria	gracilis	AY368365
				Phaius	minor	AF074210
				Podochilus	cultratus	AF074218
				Ponera	exilis	AF518032
					striata	AF518034
				Restrepia	xanthophthalma	AY370653
				Thecostele	alata	AY368371
				Wullschlaegelia	aphylla	AY368436
20	monocots-16	Asparagales	Orchidaceae	Acanthephippium	mantinianum	AF074100
				Bothriochilus	bellus	AF264158
				Calanthe	calanthoides	AF264159
					tricarinata	AF264160
					vestita	AF074117
				Calypso	bulbosa	AF264162
				Coelia	triptera	AF074132
				Collabium	sp	AF264163
				Coryanthes	verrucolineata	AF074134
				Cyrtopodium	andersonii	AF074143
				Dilomilis	montana	AF074150
				Gongora	amparoana	AY368358
				Lycomormium	squalidum	AF074186
				Mischobulbum	papuanum	AF264169
				Nephelaphyllum	sp	AF264170
				Oeceoclades	saundersiana	AY368366
				Oncidium	excavatum	AF074201
				Pleurothallis	endotrachys	AF074217
					eumecocaulon	AF264174
					ruscifolia	AF518042
				Spathoglottis	pacifica	AY381134
					plicata	AF264175
				Stanhopea	ecornuta	AF074230
				Tainia	hookeriana	AF264176
21	monocots-17	Asparagales	Orchidaceae	Cypripedium	calceolus	AB176549
					irapeanum	Z73706
					macranthos	AB176548
					passerinum	AF074142
				Galearis	spectabilis	AY381121
				Gennaria	diphylla	AY368341
				Megastylis	glandulosa	AJ542401
				Mexipedium	xerophyticum	AF074193
				Paphiopedilum	bellatulum	AF074207
					delenatii	AF074208
					haynaldianum	AB176547
					sukhakulii	AF074209
				Phragmipedium	caricinum	AY918854
					ecuadorense	AY918856
					kovachii	AY918853
					longifolium	AF074212
					longifolium	AY918857
					schlimii	AF074213
				Platanthera	ciliaris	AF074215
				Selenipedium	chica	AF074227
				Stenoglottis	longifolia	AY368349
22	monocots-18	Asparagales	Ruscaceae	Aspidistra	sutepensis	AB089633
				Beaucarnea	gracilis	AB089639
				Calibanus	hookeri	Z77276
				Campylandra	chinensis	AB089638
					fimbriata	AB089636
					watanabei	AB093558
					sp	AB089637
				Convallaria	majalis	AB089627
				Dasylirion	serratifolium	AB029847
				Maianthemum	dilatatum	D17378
				Nolina	recurvata	AB029846
				Ophiopogon	jaburan	AB029840
					japonicus	AB029842
				Peliosanthes	campanulata	AB029845
				Polygonatum	humile	AB009947
				Rohdea	japonica	AB029836
				Semele	androgyna	Z77275
				Speirantha	convallarioides	DQ005610
					gardenii	AB089628
			Agavaceae	Comospermum	yedoense	AB088821
23	monocots-19	Asparagales	Agavaceae	Anemarrhena	asphodeloides	Z77251
				Chlorogalum	pomeridianum	Z69228
				Comospermum	yedoense	Z73679
				Polianthes	geminiflora	Z69227
				Yucca	schidigera	DQ069504
			Asparagaceae	Myrsiphyllum	asparagoides	Z77260
			Hemerocallidaceae	Herpolirion	novae-zelandiae	Z77303
				Phormium	tenax	Z69232
			Hesperocallidaceae	Hesperocallis	undulata	AY561251
			Hyacinthaceae	Albuca	shawii	Z69223
				Oziroe	biflora	Z69222
				Scilla	scilloides	D28161
				Whiteheadia	bifolia	Z77279
			Ruscaceae	Eriospermum	bayeri	Z77277
				Peliosanthes	sp	Z77273
			Themidaceae	Bessera	elegans	Z69215
					tenuiflora	AJ311061
			Xanthorrhoeaceae	Xanthorrhoea	minor	Y17339
			Xeronemataceae	Xeronema	callistemon	Z69235
		Liliales	Liliaceae	Hemiphylacus	latifolia	Z73688
24	monocots-20	Asparagales	Agapanthaceae	Agapanthus	africanus	Z69221
					campanulatus	Z69220
			Amaryllidaceae	Amaryllis	belladonna	Z69219
				Boophone	disticha	AF116945
				Calostemma	lutea	AF116948
				Clivia	nobilis	AF116950
				Cryptostephanus	vansonii	AF116952
				Eustephia	darwinii	AF116956
				Galanthus	plicatus	Z69218
				Habranthus	martinezii	AF116959
				Haemanthus	humilis	AF116960
				Hannonia	hesperidum	AF116961
				Hieronymiella	marginata	AF116963
				Hippeastrum	papilio	AF206776
				Kafir	lily	L05032
				Lycoris	squamigera	AF116971
					sanguinea	AB034753
				Narcissus	elegans	AF116972
				Nerine	bowdenii	AF116973
				Pancratium	canariense	AF116975
				Proiphys	cunninghamii	AF116978
				Rhodophiala	moelleri	AF116980
				Sprekelia	formosissima	AF116982
				Sternbergia	lutea	AF116984
				Zephyranthes	filifolia	AF116990
25	monocots-21	Asparagales	Alliaceae	Allium	altaicum	AF206731
					siculum	Z69200
					subhirsutum	Z69205
				Gilliesia	graminea	Z69208
				Ipheion	sessile	Z69201
				Leucocoryne	coquimbensis	Z69199
					pauciflora	AF116998
				Nothoscordum	bivalve	Z69202
					inutile	AB034751
				Solaria	atropurpurea	Z69207
				Tristagma	bivalve	Z69206
				Tulbaghia	violacea	Z69203
			Amaryllidaceae	Caliphruria	korsakoffii	AF116947
				Eucharis	castelnaeana	AF116954
				Eucrosia	eucrosioides	AF116955
				Hymenocallis	latifolia	AF116965
				Ismene	narcissiflora	AF116967
				Leptochiton	quitoensis	AF116970
				Pabellonia	incrassata	Z69209
				Pamianthe	peruviana	AF116974
				Paramongaia	weberbaueri	AF116976
				Phaedranassa	dubia	AF116977
				Stenomesson	pearcei	Z69217
26	monocots-22	Asparagales	Iridaceae	Moraea	bella	AJ307090
					carsonii	AJ307095
					collina	AJ307098
					cookii	AJ307099
					falcifolia	AJ307102
					graniticola	AJ307108
					huttonii	AJ307111
					incurva	AJ307114
					lurida	AJ307117
					miniata	AJ307121
					minor	AJ307122
					namaquamontana	AJ309697
					papilionacea	AJ307128
					pilifolia	AJ307130
					rigidifolia	AJ307138
					rivulicola	AJ307139
					sisyrinchium	AJ307142
					spathulata	AJ307143
					thomasiae	AJ307144
					tricuspidata	AJ307145
					tripetala	AJ307147
					unguiculata	AJ307150
					villosa	AJ307156
27	monocots-23	Asparagales	Iridaceae	Belamcanda	chinensis	AJ309694
				Dietes	robinsoniana	AJ309695
				Ferraria	crispa	AJ309690
					uncinata	AJ307082
				Iris	forrestii	AJ307083
					germanica	L05037
					unguicularis	AJ309693
				Lapeirousia	neglecta	AJ309665
				Moraea	bituminosa	AJ307092
					ciliata	AJ307097
					gawleri	AJ307107
					inconspicua	AJ307113
					lugubris	AJ307116
					luteoalba	AJ307118
					polystachya	AJ307132
					ramosissima	AJ307136
					serpentina	AJ307141
					vegeta	AJ307151
					verecunda	AJ307154
				Pardanthopsis	dichotoma	AJ307157
28	monocots-24	Asparagales	Iridaceae	Alophia	veracruzana	AJ309678
				Aristea	glauca	AF206736
				Bobartia	gladiata	AJ309699
				Calydorea	pallens	AJ309682
				Diplarrhena	latifolia	AJ309686
				Ennealophus	euryandrus	AJ309684
				Freesia	alba	Z77284
				Gelasine	elongata	AJ309674
				Herbertia	pulchella	AJ309692
				Hesperoxiphion	peruvianum	AJ309677
				Neomarica	northiana	AJ309679
				Onira	unguiculata	AJ577251
				Pillansia	templemannii	AJ309671
				Radinosiphon	leptostachya	AJ309661
				Romulea	monadelpha	AJ309659
				Solenomelus	pedunculatus	AJ309689
				Tigridia	pavonia	AJ309680
				Trimezia	martinicensis	AJ309672
29	monocots-25	Asparagales	Amaryllidaceae	Cryptostephanus	vansonii	AF116952
				Hippeastrum	papilio	AF116964
				Hymenocallis	latifolia	AF116965
				Pamianthe	peruviana	AF116974
				Pancratium	canariense	AF116975
				Proiphys	cunninghamii	AF116978
			Doryanthaceae	Doryanthes	excelsea	Z73697
			Iridaceae	Babiana	ecklonii	AJ309673
				Crocosmia	mathewsiana	AJ577250
				Devia	xeromorpha	AJ577246
				Dierama	robustum	AJ580809
				Duthiastrum	linifolium	AJ577249
				Iris	ensata	D28332
				Isophysis	tasmanica	Z77287
				Schizostylis	coccinea	AJ309657
				Syringodea	bifucata	AJ309670
				Tritoniopsis	unguicularis	AJ309658
				Xenoscapa	fistulosa	AJ577248
			Ruscaceae	Convallaria	majalis	D28334
30	monocots-26	Liliales	Liliaceae	Fritillaria	koidzumiana	AB034939
					meleagris	AY395537
					raddeana	Z77293
				Lilium	alexandrae	AB034920
					bakerianum	AB034923
					bulbiferum	AB034929
					candidum	AB034928
					columbianum	AB034927
					formosanum	AB034933
					hansonii	AB034930
					henryi	AB034924
					japonicum	AB034921
					lancifolium	AB034937
					leichtlinii	AB034932
					longiflorum	AB034934
					maculatum	AB034935
					maculatum	AB034936
					medeoloides	AB034931
					philadelphicum	AB034925
					regale	AB088816
					speciosum	AB034922
					superbum	AB034926
					superbum	L12682
				Nomocharis	pardanthina	Z77295
					saluenensis	AB034938
				Notholirion	thomsonianum	AB034919
31	monocots-27	Liliales	Colchicaceae	Clintonia	andrewsiana	AB056850
					borealis	AB056856
					udensis	AB034750
					umbellulata	AB056854
					uniflora	D28335
			Liliaceae	Amana	edulis	AB024385
				Calochortus	albus	AF275983
					apiculatus	AF275984
					balsensis	AF275985
					luteus	AF275986
					weedii	AF275987
				Cardiocrinum	cordatum	AB034918
					giganteum	AF275989
				Gagea	lutea	AB034752
					wilczekii	AF275990
				Lloydia	serotina	Z77294
				Medeola	virginiana	D28158
				Notholirion	bulbuliferum	AF275991
				Tulipa	kolpakowskiana	Z77292
					turkestanica	AB037378
32	monocots-28	Asparagales	Lanariaceae	Lanaria	lanata	Z77313
			Ruscaceae	Prosartes	lanuginosa	D17374
					maculata	D17375
				Streptopus	lanceolatus	D17381
					parviflorus	AB088817
		Liliales	Colchicaceae	Tricyrtis	affinis	D17382
					latifolia	AF275993
					macrantha	AB034749
			Melanthiaceae	Chamaelirium	luteum	AF206749
					luteum	AJ276347
				Heloniopsis	orientalis	AJ417894
				Scoliopus	bigelovii	D28162
					hallii	AB056848
				Xerophyllum	asphodeloides	AJ276350
					tenax	AJ131949
			Philesiaceae	Philesia	buxifolia	Z77302
			Smilacaceae	Smilax	glauca	AF206822
		Poales	Bromeliaceae	Glomeropitcairnia	penduliflora	L19975
33	commelinids-1	Arecales	Arecaceae	Aiphanes	aculeata	AJ404831
					aculeata	AY044626
					alexandrae	AF449156
					purpurea	AJ404806
				Balaka	seemannii	AJ404814
					seemannii	AY012493
				Brassiophoenix	schumannii	AJ404815
				Burretiokentia	hapala	AY012500
				Calyptrocalyx	stenocrista	AY012501
				Cyphophoenix	nucele	AJ404821
				Gronophyllum	chaunostachys	AJ404816
					pinangoides	AY012498
				Hedyscepe	canterburyana	AJ404807
				Howea	belmoreana	AY012492
				Hydriastele	microspadix	AJ404817
					wendlandiana	AY012504
				Laccospadix	australasica	AJ404812
				Linospadix	longicruris	AF449158
					monostachya	AJ404811
				Reinhardtia	simplex	AY012485
					simplex	AJ404799
				Roystonea	regia	AY012488
				Veitchia	arecina	AJ404813
					sessilifolia	AY012496
				Wendlandiella	polyclada	AY012477
34	commelinids-2	Arecales	Arecaceae	Chambeyronia	macrocarpa	AY012489
				Desmoncus	orthacanthos	AY044628
				Dictyosperma	album	AY012503
				Dypsis	lastelliana	AY012486
					lutescens	AJ404800
				Euterpe	oleracea	AJ404802
				Gastrococos	crispa	AY044629
				Hyospathe	macrorhachis	AJ404804
				Iguanura	wallichiana	AJ404820
				Kentiopsis	oliviformis	AJ404809
				Lemurophoenix	halleuxii	AJ404801
				Leopoldinia	pulchra	AY012484
				Manicaria	saccifera	AJ404797
				Marojejya	darianii	AJ404825
				Neonicholsonia	watsonii	AJ404803
				Oenocarpus	bataua	AY044624
				Prestoea	acuminata	AY012487
				Ptychosperma	burretianum	AY012495
				Roscheria	melanochaetes	AJ404822
				Sclerosperma	mannii	AJ404823
35	commelinids-3	Arecales	Arecaceae	Allagoptera	arenaria	AJ404828
				Areca	triandra	AJ404819
					vestiaria	AY012497
				Asterogyne	martiana	AJ404833
				Barcella	odora	AY044630
				Bentinckia	nicobarica	AY012499
				Butia	eriospatha	AY044632
				Calyptronoma	occidentalis	AJ404832
					rivalis	AY012511
				Cyrtostachys	renda	AY012491
				Elaeis	guineensis	AJ404830
					oleifera	AY012509
				Geonoma	congesta	AJ404834
					oxycarpa	AY044623
				Lytocaryum	weddellianum	AY044633
				Nenga	pumila	AJ404818
				Oncosperma	tigillarium	AY012505
				Orbignya	barbosiana	AY012508
				Scheelea	butyracea	AY044636
				Syagrus	glaucescens	AY044634
					smithii	AJ404827
				Voanioala	gerardii	AY044635
36	commelinids-4	Arecales	Arecaceae	Acrocomia	aculeata	AY044625
				Ammandra	decasperma	AJ404838
				Aphandra	natalia	AJ404837
				Astrocaryum	alatum	AY012510
				Beccariophoenix	madagascariensis	AY012506
				Ceroxylon	quindiuense	AJ404781
				Coccothrinax	argentata	AJ404751
				Corypha	taliera	AJ404762
					umbraculifera	AJ404761
				Dictyocaryum	lamarckianum	AY012479
				Gaussia	maya	AJ404784
				Hyophorbe	lagenicaulis	AY012476
				Iriartea	deltoidea	AF233088
				Masoala	madagascariensis	AJ404824
				Mauritia	flexuosa	AY012473
				Oraniopsis	appendiculata	AJ404782
				Phytelephas	aequatorialis	AJ404835
					macrocarpa	AJ404836
				Ravenea	hildebrandti	AY012475
				Socratea	exorrhiza	AY012480
				Wettinia	hirsuta	AJ404794
37	commelinids-5	Commelinales	Pontederiaceae	Eichhornia	azurea	U41573
					crassipes	U41574
					diversifolia	U41575
					heterosperma	U41576
					meyeri	U41577
					paniculata	U41578
					paradoxa	U41579
					sp	U41580
				Heteranthera	dubia	U41581
					limosa	U41583
					oblongifolia	U41584
					rotundifolia	U41585
					seubertiana	U41586
					zosterifolia	U41587
				Monochoria	cyanea	U41588
					hastata	U41589
					korsakovii	U41590
					vaginalis	U41591
				Pontederia	cordata	U41594
					rotundifolia	U41595
					sagittata	U41597
38	commelinids-6	Poales	Bromeliaceae	Guzmania	barbiei	AY614419
					donnell-smithii	AY614429
					graminifolia	AY614423
					melinonis	AY614417
					variegata	AY614421
					wittmackii	AY614422
				Tillandsia	brevilingua	AY614479
					demissa	AY614481
					fendleri	AY614482
					tectorum	AY614439
				Viridantha	plumosa	AY614441
					tortilis	AY614440
				Vriesea	bituminosa	AY614404
					jonghei	AY614403
					monstrum	AY614410
					zamorensis	AY614409
				Werauhia	ringens	AY614413
					tarmaensis	AY614412
39	commelinids-7	Poales	Cyperaceae	Cyperus	tenellus	AF449514
				Ficinia	gracilis	Y12963
					striata	Y12964
				Isolepis	aucklandica	AJ404704
					bicolor	AJ404705
					cernua	Y13014
					costata	Y12981
					crassiuscula	AJ404706
					fluitans	Y12961
					gaudichaudiana	AJ404709
					graminoides	Y12960
					habra	AJ404710
					inundata	AJ404712
					keniaensis	Y12980
					ludwigii	AJ404713
					meruensis	AJ404715
					nodosa	Y12984
					producta	AJ404717
					prolifera	AJ404718
					rubicunda	AJ404719
					setacea	Y12962
					striata	AJ404721
					subtillisima	AJ297508
					sulcata	AJ404722
					tenuissima	AY725947
					varians	AJ404723
					wakefieldiana	AJ404726
40	commelinids-8	Poales	Cyperaceae	Cyperus	compressus	AF449506
					cyperoides	AF449509
					dichroostachyus	CDY12965
					endilchii	AF449510
					involucratus	CIY12967
					kerstenii	CKY13018
					laevigatus	CLY13017
					longus	CLY13015
					meebodii	AF449511
					papyrus	CPY12966
					pseudovestitus	AF449513
					pulchellus	AY040591
					pygmaeus	CPY404698
					rigidifolius	CRY13016
					tenellus	AF449514
				Kyllingiella	microcephala	AY040592
				Pycreus	mundtii	AF449517
				Remirea	maritima	AY040593
41	commelinids-9	Poales	Cyperaceae	Abildgaardia	ovata	Y12985
				Actinoscirpus	grossus	Y12953
				Bolboschoenus-	nobilis	Y12995
				Eleocharis	atropurpurea	Y13012
					marginulata	Y13011
				Fimbristylis	complanata	Y13009
					dichotoma	Y13008
				Fuirena	ciliaris	Y12971
					welwitschii	Y12993
					sp	Y12970
				Hellmuthia	membranacea	Y13000
				Isolepis	humillima	AJ404728
				Nemum	spadiceum	Y12945
				Queenslandiella	hyalina	AY725953
				Schoenoplectus	articulatus	Y12987
					junceus	Y12952
					lacustris	Y12943
				Scirpoides	burkei	Y13001
42	commelinids-10	Poales	Cyperaceae	Carex	conferta	Y12999
					echinochloe	Y12997
					hostiana	L12672
					monostachya	Y12998
				Dulichium	arundinaceum	AY725943
				Eriophorum	vaginatum	Y12951
				Gymnoschoenus	sphaerocephalus	AY725945
				Khaosokia	caricoides	AY725948
				Oreobolopsis	clementis	AJ811011
				Pleurostachys	sp	Y12989
				Rhynchospora	brownii	DQ058353
				Scirpus	polystachyus	Y12974
					radicans	AJ811012
				Tetraria	crinifolia	DQ058348
					microstachys	DQ058347
				Trichophorum	alpinum	AJ810999
					caespitosum	Y12969
					cespitosum	AJ811003
					clintonii	AJ810998
					clintonii	Y12982
					pumilum	AJ811000
43	commelinids-11	Poales	Cyperaceae	Baumea	rubiginosa	AY725940
				Capeobolus	brevicaulis	DQ058343
				Caustis	dioica	Y12976
				Cladium	jamaicense	Y12988
					mariscus	DQ058338
					sp	Y12950
				Cyathocoma	hexandra	DQ058344
				Diplacrum	africanum	AY725942
				Epischoenus	quadrangularis	DQ058349
				Evandra	aristata	AY725944
				Gahnia	javanica	Y12973
				Lepidosperma	tortuosum	AY725950
				Machaerina	sp	DQ058340
				Mapania	cuspidata	DQ058337
				Mesomelaena	pseudostygia	DQ058341
					tetragona	Y12949
				Microdracoides	squamosus	AY725951
				Neesenbeckia	punctoria	AY725952
					punctoria	DQ058346
				Oreobolus	kuekenthalii	Y12972
					obtusangulus	AF307926
				Schoenus	nigricans	Y12983
				Scleria	distans	DQ058339
					distans	Y12968
				Tetraria	compacta	DQ058351
					compar	DQ058350
					crassa	DQ058352
				Trilepis	lhotzkiana	AY725955
44	commelinids-12	Poales	Poaceae	Australopyrum	calcis	AY691636
					pectinatum	AY836158
					retrofractum	AY836159
					velutinum	AY836160
				Eremium	erianthum	Z49840
				Eremopyrum	distans	AY836164
					triticeum	AY836165
				Henrardia	persica	AY836167
				Hordeum	marinum	AY137436
					murinum	AY137437
				Peridictyon	sanctum	AY836176
				Psathyrostachys	caduca	AY607060
					fragilis	AY137461
					huashanica	AY607057
					juncea	AY607050
					lanuginosa	AY607053
					lanuginosa	AY607052
					rupestris	AY607058
					stoloniformis	AY836180
				Stenostachys	gracilis	AY691639
45	commelinids-13	Poales	Poaceae	Aegilops	comosa	AY836161
					speltoides	AY836183
					tauschii	AY836175
				Amblyopyrum	muticum	AY836157
				Ampelodesmos	mauritanica	AY622885
				Bromus	arenarius	AY691632
					arvensis	AY836154
					commutatus	AJ746287
					erectus	AJ746286
					hordeaceus	AY395531
				Diarrhena	obovata	AY622890
				Elymus	sibiricus	AY772669
				Festucopsis	serpentini	AY836166
				Secale	strictum	AY836181
				Taeniatherum	caput-medusae	AY836184
				Thinopyrum	bessarabicum	AY836185
				Triticum	aestivum	AY328025
					aestivum	D00206
					monococcum	AY836162
46	commelinids-14	Poales	Poaceae	Agrostis	capillaris	AY395527
					magellanica	AY691630
				Alopecurus	geniculatus	AJ746281
					pratensis	AJ784837
				Ammophila	breviligulata	AJ784835
				Amphibromus	fluitans	AY691631
				Anthoxanthum	odoratum	AJ746282
				Arrhenatherum	elatius	AJ784823
				Avena	fatua	AJ746257
					sativa	L15300
				Briza	media	AJ746285
				Calamagrostis	epigejos	AJ784820
				Dactylis	glomerata	AJ746268
					marina	AJ784831
				Deschampsia	cespitosa	AY691635
				Festuca	rubra	AJ746261
				Hierochloe	brunonis	AY691634
					odorata	AJ784828
				Koeleria	cristata	AJ746262
					novozelandica	AY691645
					pyramidata	AJ784825
				Phalaris	arundinacea	AJ784827
				Phleum	pratense	AJ784832
				Puccinellia	distans	L14621
					stricta	AY691643
				Schedonorus	pratensis	AY395536
				Simplicia	laxa	AY691641
				Trisetum	flavescens	AY395565
					youngii	AY691646
47	commelinids-15	Poales	Poaceae	Amphipogon	strictus	U88403
					gerardii	AJ784818
				Aristida	congesta	AJ746283
				Arthraxon	sp	AJ784819
					sp	AJ746253
				Arundinaria	tecta	AJ746179
				Cenchrus	setigerus	L14622
				Chasmanthium	latifolium	U31101
				Cyperochloa	hirsuta	AJ746288
				Elytrophorus	globularis	AJ746289
				Eriachne	triseta	AY626351
				Gynerium	sagittatum	U31105
				Hyparrhenia	hirta	U31436
				Imperata	cheesemanii	AY691637
					cylindrica	AJ784826
				Moliniopsis	japonica	U31439
				Monachather	paradoxus	U31379
				Neurachne	munroi	X55828
					tenuifolia	X55827
				Pennisetum	glaucum	L14623
				Phragmites	australis	AJ746299
				Setaria	italica	X79900
				Spodiopogon	sibiricus	AJ784833
				Stipagrostis	zeyheri	U31378
				Styppeiochloa	gynoglossa	U88406
				Thysanolaena	maxima	U31380
				Tristachya	biseriata	U31381
				Zea	mays	Z11973
48	commelinids-16	Poales	Poaceae	Arthrostylidium	sp	AJ746254
				Arundo	donax	AJ746284
				Bambusa	valida	AJ746171
				Brachystachyum	densiflorum	AJ746259
				Centropodia	glauca	U31100
				Chimonobambusa	marmorea	AJ746176
				Cortaderia	richardii	AJ784830
					selloana	DQ005609
				Danthonia	spicata	U31102
				Diarrhena	obovata	AY622890
				Drepanostachyum	falcatum	AJ746265
				Enneapogon	scaber	U31103
				Eragrostis	capensis	U31104
				Eremitis	sp	AY622892
				Fargesia	dracocephala	AJ746266
				Hibanobambusa	tranquillans	AJ746267
				Merxmuellera	macowanii	U31438
					rangei	AY640153
				Microlaena	avenacea	AY691633
				Oligostachyum	oedogonatum	AJ746270
				Oryza	sativa	AJ746297
				Otatea	acuminata	AJ746271
				Phragmites	sp	AJ746274
				Phyllostachys	nigra	AJ746272
				Plinthanthesis	paradoxa	U31440
				Raddia	brasiliensis	AJ746275
				Sasa	palmata	AJ746278
				Stipa	dregeana	U31442
				Yushania	maling	AJ746277
				Zizania	texana	L05043
				Zotovia	thomsonii	AY691644
49	eudicots-1	Cornales	Hydrangeaceae	Hydrangea	quercifolia	AF323203
		Garryales	Aucubaceae	Aucuba	japonica	AY725858
		Proteales	Proteaceae	Knightia	excelsa	DQ099438
				Oreocallis	mucronata	DQ099446
				Roupala	macrophylla	AF093728
				Xylomelum	pyriforme	U79176
		Ranunculales	Lardizabalaceae	Akebia	quinata	L12627
					trifoliata	AF335305
				Archakebia	apetala	AF335306
				Holboellia	grandiflora	AF398181
					parviflora	AF398182
				Lardizabala	biternata	L37919
				Sinofranchetia	chinensis	L37921
				Stauntonia	cavalerieana	AY048173
					duclouxii	AF398183
					hexaphylla	L37922
			Papaveraceae	Dicranostigma	franchetiana	U86624
				Eschscholzia	californica	U86625
				Glaucium	flavum	U86626
				Macleaya	cordata	U86629
				Hunnemannia	fumariifolia	U86627
				Stylophorum	diphyllum	U86633
		Saxifragales	Grossulariaceae	Quintinia	verdonii	AF299092
50	eudicots-2	Ranunculales	Berberidaceae	Achlys	triphylla	L75868
				Bongardia	chrysogonum	L75870
				Caulophyllum	robustum	AF190441
					thalictroides	AF190442
				Dysosma	versipellis	AF079454
				Jeffersonia	diphylla	L75867
				Mahonia	bealei	L75871
				Podophyllum	peltatum	AF203488
				Ranzania	japonica	L75853
				Sinopodophyllum	hexandrum	AF079455
			Eupteleaceae	Euptelea	pleiosperma	AY048174
			Menispermaceae	Antizoma	angustifolia	DQ099437
				Chasmanthera	dependens	DQ099445
				Cocculus	trilobus	L12642
				Menispermum	canadense	AF190437
					dauricum	AF190436
				Pericampylus	glaucus	DQ099442
				Tinospora	cordifolia	DQ353864
					crispa	DQ353863
					malabarica	DQ414465
51	eudicots-3	Ranunculales	Ranunculaceae	Aconitum	artemisiifolium	DQ099435
					racemulosum	AY954488
				Actaea	laciniata	DQ099449
				Adonis	amurensis	AY954487
				Aquilegia	brevistyla	DQ099444
					ecalcarata	AY954495
				Caltha	appendiculata	AF307908
					palustris	L02431
				Coptis	chinensis	AY954497
				Dichocarpum	sutchuenense	AY954493
				Enemion	raddeanum	AY954494
				Eranthis	stellata	AY954484
				Halerpestes	cymbalaria	AY954490
				Helleborus	niger	DQ099436
					thibetanus	AY954485
				Myosurus	minimus	DQ099441
				Psychrophila	novae-zealandiae	AF307907
				Pulsatilla	cernua	AY954492
				Ranunculus	cantoniensis	AY954489
					macranthus	DQ069502
				Thalictrum	cultratum	DQ099447
					javanicum	AY954496
				Trollius	laxus	AY954486
				Xanthorhiza	simplicissima	L12669
52	core eudicots-1	Caryophyllales	Amaranthaceae	Achyranthes	aspera	AY270048
				Aerva	javanica	AY270050
				Alternanthera	caracasan	AY270053
					pungens	AY270054
				Amaranthus	greggii	AY270055
				Blutaparon	vermiculare	AY270067
				Calicorema	capitata	AY270070
				Celosia	argentea	AY270072
				Chamissoa	altissima	AY270073
				Charpentiera	obovata	AY270074
					ovata	AY270075
				Deeringia	amaranthoides	AY270085
				Gomphrena	elegans	AY270088
					ageana	AY270089
					serrata	AY270090
				Guillemine	adensa	AY270091
				Hebanthe	occidentalis	AY270097
				Hermbstaedtia	glauca	AY270099
				Iresine	palmeri	AY270101
				Nototrichium	humile	AY270111
				Pandiaka	angustifolia	AY270115
				Pleuropetalum	sprucei	AY270117
				Ptilotus	manglesii	AY270121
				Pupalia	lappacea	AY270122
				Sericostachys	scandens	AY270134
				Tidestromia	lanuginosa	AY270141
53	core eudicots-2	Caryophyllales	Cactaceae	Austrocylindropuntia	subulata	AY875235
				Blossfeldia	liliputana	AY875232
				Brasiliopuntia	brasilie	AY875234
				Calymmanthium	substerile	AY875230
				Cereus	fernambucensis	AY875240
				Echinocactus	platyacanthus	AY875215
				Opuntia	dillenii	AY875233
				Pereskia	aculeata	AY875229
					aureiflora	AY875231
					bleo	AY875227
					grandifolia	AY875228
					guamacho	AY875242
					horrida	AY875224
					lychnidiflora	AY875238
					marcanoi	AY875221
					nemorosa	AY875241
					portulacifolia	AY875226
					quisqueyana	AY875220
					sacharosa	AY875222
					stenantha	AY875244
					weberiana	AY875223
					zinniiflora	AY875237
				Pereskiopsis	aquosa	AY875225
					porteri	AY875243
				Quiabentia	verticillata	AY875239
					zehntneri	AY875236
				Tephrocactus	articulatus	AY875248
54	core eudicots-3	Caryophyllales	Caryophyllaceae	Arenaria	drummondii	M83541
				Cerastium	glomeratum	M83542
				Dianthus	caryophyllus	M77699
				Illecebrum	verticillatum	AY270143
				Scleranthus	annuus	AY270145
				Silene	conica	EF418564
					cretica	EF418560
					dalavayi	EF418558
					dioica	EF418567
					flos-cuculi	AY395549
					gallica	M83544
					latifolia	EF418555
					heuffelii	EF418565
					laciniata	EF418562
					marizii	EF418566
					nitidus	EF418559
					noctiflora	EF418556
					pendula	EF418561
					pygmaea	EF418557
					schafta	EF418563
				Spergula	rubra	AY270146
				Stellaria	media	M62570
					media	AF206823
55	core eudicots-4	Caryophyllales	Caryophyllaceae	Schiedea	adamantis	DQ907748
					apokremnos	DQ907749
					globosa	DQ907750
					haleakalensis	DQ907751
					helleri	DQ907752
					hookeri	DQ907753
					jacobii	DQ907754
					kaalae	DQ907755
					kauaiensis	DQ907756
					kealiae	DQ907757
					laui	DQ907758
					ligustrina	DQ907759
					lydgatei	DQ907760
					mannii	DQ907761
					membranacea	DQ907762
					menziesii	DQ907763
					nuttallii	DQ907764
					obovata	DQ907765
					pentandra	DQ907766
					perlmanii	DQ907767
					salicaria	DQ907768
					sarmentosa	DQ907769
					spergulina	DQ907770
					stellarioides	DQ907771
					trinervis	DQ907772
					verticillata	DQ907773
					viscosa	DQ907774
56	core eudicots-5	Caryophyllales	Achatocarpaceae	Achatocarpus	praecox	AY270142
			Amaranthaceae	Sclerostegia	moniliform	AY270133
			Basellaceae	Anredera	cordifolia	AY270147
			Caryophyllaceae	Illecebrum	verticillatum	AY270143
				Polycarpon	tetraphyllum	AY270144
				Scleranthus	annuus	AY270145
				Spergula	rubra	AY270146
			Chenopodiaceae (Betoideae)	Acroglochin	chenopodioides	AY270049
				Aphanisma	blitoides	AY270057
				Beta	nana	AY270064
					vulgaris	AY270065
				Hablitzia	tamnoides	AY270092
				Oreobliton	thesioides	AY270113
			Chenopodiaceae (Corispermoideae)	Anthochlamys	multinervi	AY270056
				Corispermum	filifolium	AY270084
				Agriophyllum	squarrosum	AY270051
57	core eudicots-6	Caryophyllales	Aizoaceae	Carpobrotus	chilensis	AF284694
				Delosperma	echinatum	AJ235778
				Lithops	sp.	M97889
				Mesembryanthemum	crystallynum	M98515
				Tetragonia	tetragonioides	AF132094
				Trichodiadema	barbatum	AY046587
			Basellaceae	Basella	alba	M62564
			Didiereaceae	Alluaudia	procera	M62563
			Gisekiaceae	Gisekia	pharnacioides	M97890
			Nyctaginaceae	Bougainvillea	glabra	M88340
				Mirabilis	jalapa	M62565
			Phytolaccaceae	Agdestis	clematidea	AF132092
				Phytolacca	americana	M62567
			Portulacaceae	Ceraria	fruticulosa	AY875218
				Grahamia	coahuilensis	AY875246
				Portulaca	grandiflora	M62568
					oleracea	AY875249
				Portulacaria	afra	AY875219
				Talinum	aniculatum	AY875214
58	core eudicots-7	Caryophyllales	Chenopodiaceae (Chenopodioideae)	Atriplex	coriacea	AY270045
					halimus	AY270059
					spongiosa	AY270060
					undulata	AY270061
				Axyris	prostrata	AY270062
				Chenopodium	acuminatum	AY270077
					auricomum	AY270078
					bonus	AY270079
					botrys	AY270080
					cristatum	AY270046
					desertorum	AY270042
					foliosum	AY270081
					frutescens	AY270082
					sanctae	AY270043
				Dysphania	glomulifera	AY270086
				Halimione	pedunculata	AY270093
				Microgynoecium	tibeticum	AY270107
				Monolepis	nuttalliana	AY270108
				Rhagodia	drummondi	AY270124
				Teloxys	aristata	AY270140
59	core eudicots-8	Caryophyllales	Droseraceae	Aldrovanda	vesiculosa	AY096106
					vesiculosa	AB072550
				Dionaea	muscipula	L01904
				Drosera	arcturi	AB072512
					binata	AB072922
					binata	L01906
					caduca	AB072510
					dichrosepala	L01910
					ericksoniae	AB072507
					gigantea	L19528
					glanduligera	AB072511
					macrantha	AB072549
					occidentalis	AB072506
					peltata	L01912
					petiolaris	L01913
					platypoda	AB072547
					prostratoscapos	AB072554
					pygmaea	AB072505
					regia	L01914
					rosulata	AB072555
					scorpioides	AB072509
					stolonifera	L19531
60	core eudicots-9	Caryophyllales	Droseraceae	Drosera	aliciae	AB072516
					anglica	AB072517
					burkeana	AB072520
					burmannii	L01908
					chrysolepis	AB072522
					collinsiae	AB072524
					cuneifolia	AB072525
					graminifolia	AB072528
					graomogolensis	AB072529
					hamiltonii	AB072921
					hilaris	AB072530
					indica	L19529
					madagascariensi	AB072533
					montana	AB072534
					montana	AB072536
					natalensis	AB072537
					neocaledonica	AB072544
					pauciflora	AB072552
					rotundifolia	AB072538
					sessilifolia	AB072551
					spathulata	L19530
					stenopetala	AB072539
					trinervia	AB072553
					trinervia	AB072548
					uniflora	AB072540
					villosa	AB072541
					villosa	AB072542
61	core eudicots-10	Caryophyllales	Chenopodiaceae (Salicornioideae)	Allenrolfea	occidentalis	AY270052
				Arthrocnemum	macrostachys	AY270058
				Halopeplis	amplexicaulis	AY270095
				Halosarcia	indica	AY270096
				Kalidium	caspicum	AY270102
				Pachycornia	triandra	AY270047
				Salicornia	dolichostachya	AY270125
				Sarcocornia	utahensis	AY270126
				Sclerostegia	moniliform	AY270133
				Tecticornia	australasica	AY270139
			Chenopodiaceae (Suaedoideae)	Bienertia	cycloptera	AY270066
				Suaeda	altissima	AY270135
					crassifolia	AY270136
					maritima	AY270137
62	core eudicots-11	Caryophyllales	Chenopodiaceae (Salsoloideae)	Bassia	dasyphylla	AY270150
					prostrata	AY270104
					sedoides	AY270063
				Camphorosma	monspeliaca	AY270071
				Chenoleoides	tomentosa	AY270076
				Dissocarpus	paradoxus	AY270151
				Girgensohnia	oppositiflora	AY270087
				Kochia	americana	AY270103
				Maireana	brevifolia	AY270106
				Noaea	mucronata	AY270110
				Ofaiston	monandrum	AY270112
				Panderia	pilosa	AY270114
				Petrosimonia	nigdeensis	AY270116
				Rhaphidophyton	regelii	AY270123
				Salsola	genistoides	AY270128
					kali	AY270129
					vermiculata	AY270131
				Sclerolaena	obliquicuspis	AY270132
				Sympegma	regelii	AY270138
63	core eudicots-12	Saxifragales	Altingiaceae	Altingia	chinensis	DQ352376
					excelsa	J131769
					gracilipes	DQ352379
					siamensis	DQ352375
					yunnanensis	DQ352378
			Hamamelidaceae	Corylopsis	pauciflora	DQ352369
				Disanthus	cercidifolius	AF081069
				Exbucklandia	populnea	AF081071
					tonkinensis	DQ352372
				Fortunearia	sinensis	AF081068
				Hamamelis	mollis	L01922
				Liquidambar	acalycina	DQ352380
					formosana	DQ352384
					macrophylla	DQ352382
					orientalis	DQ352383
					styraciflua	DQ352381
				Loropetalum	chinense	AF061999
				Rhodoleia	championii	DQ352373
					henryi	AF081072
				Shaniodendron	subaequale	AF062000
				Tetrathyrium	subcordatum	DQ352371
64	core eudicots-13	Cornales	Cornaceae	Cornus	sessilis	AY530928
			Hydrangeaceae	Hydrangea	quercifolia	AF323203
		Gunnerales	Gunneraceae	Gunnera	chilensis	AY008145
					cordifolia	AY008146
					herteri	AY008149
					lobata	AF307919
					magellanica	AY008152
					manicata	L11186
					monoica	AF307918
					perpensa	AY008154
					pilosa	AY008156
		Proteales	Platanaceae	Platanus	occidentalis	AF081073
					orientalis	AY858644
					racemosa	DQ352366
		Saxifragales	Cercidiphyllaceae	Cercidiphyllum	japonicum	L11673
			Daphniphyllaceae	Daphniphyllum	sp	L01901
			Hamamelidaceae	Mytilaria	laosensis	AF062001
			Saxifragaceae	Astilbe	taquetii	L11173
		lamiids	Icacinaceae	Cassinopsis	ilicifolia	AJ428896
65	core eudicots-14	Cornales	Hydrangeaceae	Hydrangea	arborescens	AF323186
			Nyssaceae	Camptotheca	acuminata	L11211
				Nyssa	ogeche	L11228
		Santalales	Olacaceae	Heisteria	parvifolia	AJ131771
			Opiliaceae	Opilia	amentacea	L26076
			Santalaceae	Antidaphne	viscoidea	L26068
				Eubrachion	ambiguum	L26071
				Osyris	lanceolata	L11196
				Santalum	album	L26077
				Thesium	humile	AJ235797
		Saxifragales	Cercidiphyllaceae	Cercidiphyllum	japonicum	L11673
			Hamamelidaceae	Exbucklandia	populnea	AF081071
					tonkinensis	DQ352372
				Mytilaria	laosensis	AF081070
				Rhodoleia	championii	DQ352373
					henryi	AF081072
			Saxifragaceae	Bergenia	cordifolia	U06208
		rosids	Strasburgeriaceae	Strasburgeria	robusta	AJ403007
66	core eudicots-15	Ericales	Ebenaceae	Diospyros	virginiana	L12613
					kaki	Z80185
		Garryales	Garryaceae	Garrya	elliptica	L01919
		Malpighiales	Euphorbiaceae	Mallotus	japonicus	AY794934
				Trewia	nudiflora	AY663648
		Oxalidales	Oxalidaceae	Averrhoa	carambola	AY935743
		Rosales	Rosaceae	Neillia	sinensis	U06813
		Saxifragales	Hamamelidaceae	Exbucklandia	populnea	AF081071
					tonkinensis	DQ352372
				Fortunearia	sinensis	AF081068
				Hamamelis	mollis	L01922
				Loropetalum	chinense	AF061999
				Mytilaria	laosensis	AF062001
				Rhodoleia	championii	DQ352373
					henryi	AF081072
				Shaniodendron	subaequale	AF062000
			Iteaceae	Choristylis	rhamnoides	AJ238132
			Saxifragaceae	Astilbe	taquetii	L11173
				Bensoniella	oregona	L34072
				Bergenia	cordifolia	U06208
				Rodgersia	pinnata	U06214
67	core eudicots-16	Cucurbitales	Begoniaceae	Hillebrandia	sandwichensis	U59822
			Coriariaceae	Coriaria	arborea	U59829
					myrtifolia	L01897
					ruscifolia	AF148999
					sarmentosa	AF149000
			Cucurbitaceae	Benincasa	hispida	AY862549
				Coccinia	adoensis	AF534745
				Cucumella	bryoniifolia	AY862551
				Cucumis	anguria	AF534743
					sativus	L21937
				Diplocyclos	palmatus	AY862552
			Datiscaceae	Datisca	cannabina	L21939
			Tetramelaceae	Octomeles	sumatrana	L21942
				Tetracarpaea	tasmanica	L11207
		Saxifragales	Aphanopetalaceae	Aphanopetalum	resinosum	AF274596
			Crassulaceae	Crassula	marnierana	L01899
					perforata	AF274594
				Dudleya	viscida	L11182
				Kalanchoe	daigremontiana	L11189
				Sedum	rubrotinctum	L01956
			Haloragaceae	Myriophyllum	exalbescens	L11195
			Penthoraceae	Penthorum	chinense	AF190431
					sedoides	L11197
68	rosids-1	Cornales	Hydrangeaceae	Hydrangea	quercifolia	AF323203
			Bruniaceae	Pseudobaeckea	africana	AY490986
		Crossosomatales	Crossosomataceae	Guamatela	tuerckheimii	DQ443463
				Stachyurus	praecox	AJ235794
				Staphylea	trifolia	AJ238406
		Geraniales	Melianthaceae	Francoa	sonchifolia	L11184
				Greyia	radlkoferi	L11185
			Ixerbaceae	Ixerba	brexioides	AF084475
			Strasburgeriaceae	Strasburgeria	robusta	AJ403007
		Proteales	Platanaceae	Platanus	racemosa	DQ352366
		Saxifragales	Saxifragaceae	Bergenia	cordifolia	U06208
			Hamamelidaceae	Disanthus	cercidifolius	AF081069
				Exbucklandia	populnea	AF081071
				Fortunearia	sinensis	AF081068
				Rhodoleia	championii	DQ352373
					henryi	AF081072
69	rosids-2	Geraniales	Geraniaceae	Erodium	chrysanthum	DQ317050
					pelargoniflorum	DQ317051
					texanum	L14693
					trifolium	DQ317052
					variabile	L14694
				Geranium	cinereum	L14695
					cuneatum	U77903
					grandiflorum	L01920
					macrorrhizum	L14696
					maderense	L14697
					ocellatum	L14698
				Monsonia	emarginata	L14701
				Pelargonium	alchemilloides	DQ317057
					candicans	DQ317055
					capitatum	L14702
					cotyledonis	DQ317053
					exstipulatum	L14704
					hortorum	L01941
					hortorum	DQ317058
					quercetorum	DQ317056
					reniforme	DQ317054
					vanderietiae	L14705
70	rosids-3	Brassicales	Moringaceae	Moringa	longituba	AF405248
		Crossosomatales	Crossosomataceae	Guamatela	tuerckheimii	DQ443463
		Myrtales	Lythraceae	Rotala	ramosior	AY905417
			Myrtaceae	Eugenia	uniflora	AF294255
				Myrcianthes	fragrans	U26328
				Myrtus	communis	AF294254
			Oliniaceae	Olinia	emarginata	AJ605089
			Penaeaceae	Brachysiphon	acutus	AJ605084
					fucatus	AJ605085
					microphyllus	AJ605086
				Penaea	mucronata	AY078155
				Saltera	sarcocolla	AJ605091
				Sonderothamnus	petraeus	AY078154
				Stylapterus-	micranthus	AJ605093
			Rhynchocalycaceae	Rhynchocalyx	lawsonioides	U26336
		Saxifragales	Hamamelidaceae	Exbucklandia	populnea	AF081071
				Fortunearia	sinensis	AF081068
				Rhodoleia	henryi	AF081072
		rosids	Strasburgeriaceae	Strasburgeria	robusta	AJ403007
71	rosids-4	Myrtales	Lythraceae	Lawsonia	inermis	AY905413
				Trapa	natans	L10226
			Onagraceae	Calylophus	hartwegii	AF495767
				Camissonia	arenaria	AF495772
					boothii	AF495766
				Chamerion	angustifolium	L10217
				Circaea	alpina	L10216
				Clarkia	xantiana	L10225
				Epilobium	rigidum	AF495763
				Fuchsia	cyrtandroides	L10220
				Gaura	mutabilis	AF495769
				Gayophytum	heterozygum	AF495765
				Gongylocarpus	fruticulosus	AF495762
				Hauya	elegans	L10227
				Ludwigia	peploides	L10222
					peruviana	L10221
				Oenothera	brachycarpa	AF495770
					fruticosa	AF495771
				Stenosiphon	linifolius	AF495768
				Xylonagra	arborea	AF495764
72	eurosids I-1	eurosids I	Zygophyllaceae	Augea	capensis	Y15015
				Fagonia	cretica	AJ133855
					indica	Y15018
					luntii	AJ133856
				Kallstroemia	maxima	Y15020
				Neoluederitzia	sericeocarpa	Y15023
				Seetzenia	lanata	Y15025
				Sericodes	greggii	AJ133859
				Sisyndite	spartea	Y15026
				Tetraena	mongolica	Y15027
				Tribulus	macropterus	TMY15028
				Viscainoa	geniculata	Y15029
				Zygophyllum	album	ZAL133861
					billardierei	ZBI133862
					coccineum	ZCO133863
					cylindrifolium	ZCY133864
					decumbens	ZDE133865
					fabago	ZFY15030
					fruticulosum	ZFR133866
					glaucum	ZGL133867
					hildebrandtii	ZHI133868
					hirticaule	ZHI133869
					robecchii	ZRO133870
					simplex	ZSY15031
					xanthoxylum	ZXA133872
73	eurosids I-2	Cucurbitales	Begoniaceae	Begonia	ankaranensis	AF534729
					cinnabarina	AF534737
					conchifolia	AF534720
					crassicaulis	AF534732
					diadema	AF534724
					fallax	AF534728
					fuchsioides	AF534738
					glabra	AF008962
					gracilis	AF534734
					grandis	AF534733
					herbacea	U59816
					incarnata	AF534739
					isoptera	AF534723
					iucunda	AF534727
					masoniana	AF534735
					meyeri-johannis	AF534742
					nigritarum	AF534725
					olbia	AF534721
					oxyloba	U59815
					poculifera	AF534731
					rubella	AF534736
					scapigera	AF534740
					ulmifolia	U59814
					violifolia	AF534730
74	eurosids I-3	Cucurbitales	Begoniaceae	Hillebrandia	sandwichensis	U59822
			Coriariaceae	Coriaria	arborea	U59829
					myrtifolia	L01897
					ruscifolia	AF148999
					sarmentosa	AF149000
			Corynocarpaceae	Corynocarpus	cribbianus	AF148996
					dissimilis	AF148998
					laevigatus	AF148994
					rupestris	AF148995
					similis	AF148997
			Cucurbitaceae	Coccinia	adoensis	AF534745
				Neoalsomitra	sarcophylla	AY968525
				Xerosicyos	danguyi	AY973026
					decaryi	U59824
			Datiscaceae	Datisca	cannabina	L21939
			Tetramelaceae	Tetrameles	nudiflora	AF206828
		Fagales	Juglandaceae	Juglans	nigra	AF206785
75	eurosids I-4	Fabales	Fabaceae	Balsamocarpon	brevifolium	AY308524
				Caesalpinia	pulcherrima	U74190
					pumilio	AY308525
				Chamaecrista	fasciculata	U74187
				Hoffmannseggia	doelli	AY308526
					drepanocarpa	AY308527
					drummondii	AY308528
					erecta	AY308529
					eremophila	AY308530
					glauca	AY308531
					intricata	AY308534
					microphylla	AY308535
					minor	AY308536
					miranda	AY308537
					oxycarpa	AY308538
					peninsularis	AY308539
					prostrata	AY308540
					repens	AY308541
					tenella	AY308542
					trifoliata	AY308543
					viscosa	AY308545
					watsonii	AY308546
				Peltophorum	sp	U74184
				Senna	alata	U74250
				Zuccagnia	punctata	AY308547
76	eurosids I-5	Fabales	Fabaceae	Acrocarpus	sp	AF308699
				Aldina	latifoliaribulose	U74252
				Andira	inermis	U74199
				Angylocalyx	braunii	U74200
				Ateleia	herbert-smithii	U74201
				Castanospermum	australe	U74202
				Ceratonia	siliqua	U74203
				Cladastris	sinensis	Z95551
					sikokiana	U74232
				Cordyla	africana	U74204
				Dipteryx	odorata	U74245
				Dussia	tessmannii	U74206
				Gymnocladus	dioica	U74193
				Holocalyx	balansae	U74244
				Myrospermum	sousanum	U74207
				Sophora	japonica	U74230
				Styphnolobium	japonica	Z70142
				Swartzia	sp	U74194
				Xanthocercis	zambesiaca	U74189
77	eurosids I-6	Fabales	Fabaceae	Acosmium	dasycarpum	U74255
				Adenocarpus	telonensis	Z95545
				Adesmia	exilis	U74254
				Amorpha	fruticosa	U74212
				Argyrolobium	harveyanum	Z95546
					marginatum	Z95547
					uniflorum	Z95548
					zanonii	Z95549
				Cadia	purpurea	U74192
				Cyclopia	genistoides	Z70124
				Goodia	lotifolia	Z95553
				Indigofera	australis	U74214
					australis	AF308711
				Lotononis	galpinii	Z95538
				Luetzelburgia	sp	U74185
				Melolobium	microphyllum	Z95539
					obcordatum	Z95540
				Ormosia	emarginata	U74231
				Pericopsis	mooniana	U74210
				Phylloxylon	perrieri	U74256
				Podalyria	calyptrata	U74217
				Poecilanthe	itapuana	AB045818
				Vatairea	lundellii	AB045826
				Virgilia	divaricata	Z70131
					oroboides	Z70130
				Zornia	cantoniensis	U74235
78	eurosids I-7	Fabales	Fabaceae	Astragalus	sparsus	Z95550
				Bolusanthus	speciosus	U74243
				Caragana	arborescens	Z70168
				Carmichaelia	sp	AF308705
				Cicer	arietinum	AF308707
				Dalbergiella	nyasae	AF308724
					welwitschii	AB045797
				Dewevrea	bilabiata	AB045799
				Hedysarum	vicioides	U74246
				Hesperothamnus	pentaphyllus	AB045805
				Lathyrus	pratensis	AY395544
					tuberosus	Z70172
				Medicago	lupulina	AY395551
				Millettia	japonica	U74233
				Ononis	spinosa	Z70174
				Pea	sp	X03853
				Robinia	pseudoacacia	U74220
				Sesbania	sesban	Z95541
				Tephrosia	grandiflora	Z95542
				Trifolium	pratense	AY395564
				Vicia	cracca	AY395566
				Wisteria	sp	U74216
				Xeroderris	stuhlmannii	AF308727
79	eurosids I-8	Malpighiales	Salicaceae	Bennettiodendron	leprosipes	AJ418821
				Chosenia	arbutifolia	AB012776
				Idesia	polycarpa	AF206781
				Itoa	orientalis	AJ418825
				Poliothyrsis	sinensis	AJ402991
				Populus	balsamifera	AJ418826
					deltoides	AJ418829
					euphratica	AB012778
					maximowiczii	AB012779
					nigra	AJ418828
					szechuanica	AJ418837
					tremula	AJ418827
					tremuloides	AF206812
					wilsonii	AJ418830
				Prockia	crucis	AJ418831
				Salix	alba	AB012780
					arbutifolia	AJ418839
					chaenomeloides	AB012784
					fragilis	AJ418841
					integra	AB012787
					interior	AB012788
					nigra	AB012790-
					paradoxa	AJ418840
					przewalskii	AJ418838
					reticulata	AJ235793
					subfragilis	AB012796
					tetrasperma	AB012798
				Toisusu	urbaniana	AB012777
80	eurosids I-9	Malpighiales	Achariaceae	Caloncoba	lophocarpa	AJ418796
				Dovyalis	rhamnoides	Z75677
				Erythrospermum	phytolaccoides	AJ418798
				Kiggelaria	africana	AF206786
				Lindackeria	sp	AJ418800
			Goupiaceae	Goupia	glabra	AJ235780
			Humiriaceae	Humiria	balsaminifera	L01926
				Vantanea	guianensis	Z75679
			Lacistemataceae	Lacistema	aggregatum	AY935746
				Lozania	pittieri	AJ418804
			Malpighiaceae	Aspidopterys	elliptica	AF344459
			Ochnaceae	Ouratea	duparquetiana	Z75684
			Salicaceae	Abatia	parviflora	AF206726
				Azara	celastrina	AJ418820
				Casearia	sylvestris	AF206746
				Flacourtia	jangomas	AF206768
				Hemiscolopia	trimera	AJ418824
				Homalium	racemosa	AJ418822
				Lunania	sp	AY788182
				Oncoba	spinosa	AJ418823
				Pleuranthodendron	indenii	AJ418832
				Scolopia	spinosa	AJ418833
				Scyphostegia	borneensis	AJ403000
				Trimeria	grandifolia	AJ418835
				Xylosma	buxifolium	AJ418834
81	eurosids I-10	Malpighiales	Malpighiaceae	Aspidopterys	elliptica	AF344459
				Banisteriopsis	hypericifolia	AF344460
				Caucanthus	auriculatus	AF344464
				Cordobia	argentea	AF344466
				Hiraea	smilacina	AF344484
				Janusia	anisandra	AF344485
					mediterranea	AF344488
				Lophopterys	sp	AF344492
				Malpighia	coccigera	AJ235784
					emarginata	AF344493
				Mascagnia	chasei	AF344496
					dipholiphylla	AF344497
					hippocrateoides	AF344498
					sepium	AF344499
				Mionandra	camareoides	AF344503
				Peixotoa	glabra	AF344504
				Pterandra	arborea	AF344506
				Ryssopterys	timorensis	AF344509
				Stigmaphyllon	paralias	AF344513
					puberum	AF344514
					sagraeanum	AF344512
82	eurosids I-11	Malpighiales	Malpighiaceae	Acridocarpus	natalitius	AF344455
				Bunchosia	armeniaca	Z75274
				Burdachia	sphaerocarpa	AF344462
				Byrsonima	crassifolia	L01892
				Callaeum	septentrionale	AF344463
				Coleostachys	genipifolia	AF344465
				Dinemandra	ericoides	AF344469
				Ectopopterys	soejartoi	AF344471
				Flabellaria	paniculata	AF344472
				Flabellariopsis	acuminata	AF344473
				Galphimia	gracilis	AF206771
				Glandonia	macrocarpa	AF344478
				Heteropterys	thyrsoidea	AF344480
				Hiptage	benghalensis	AF344481
				Jubelina	rosea	AF344489
				Lophanthera	lactescens	AF344491
				Mascagnia	anisopetala	AF344494
					bracteosa	AF344495
				Tetrapterys	microphylla	AF344515
				Thryallis	latifolia	AF344516
				Tristellateia	sp	AF344521
				Verrucularia	glaucophylla	AF344522
83	eurosids I-12	Cucurbitales	Datiscaceae	Datisca	glomerata	L21940
		Fagales	Juglandaceae	Juglans	mandshurica	AY263932
		Rosales	Moraceae	Artocarpus	altilis	AF500345
				Maclura	pomifera	D86318
				Morus	alba	D86319
			Rhamnaceae	Cryptandra	spyridioides	AJ390060
				Hemiptelea	davidii	D86578
				Phylica	polifolia	AJ225784
				Schistocarpaea	johnsonii	AJ390046
				Trymalium	ledifolium	AJ390061
			Ulmaceae	Ampelocera	hottleyi	D86314
				Aphananthe	aspera	D86307
					aspera	AF500339
					monoica	D86308
				Celtis	philippensis	AY263941
					sinensis	D86309
				Gironniera	subaequalis	D86311
				Pteroceltis	tatarinowii	AF500343
				Trema	orientalis	D86313
				Zelkova	serrata	D86317
			Urticaceae	Hesperocnide	tenella	AF500355
				Parietaria	pensylvanica	AF500357
				Pellionia	daveauana	AF500358
84	eurosids I-13	Rosales	Rhamnaceae	Adolphia	infesta	AJ390055
				Ampelozizyphus	amazonicus	AJ390037
				Bathiorhamnus	cryptophorous	AJ390036
				Berchemia	discolor	AJ225786
				Ceanothus	sanguineus	U06795
					thyrsiflorus	U59827
				Colubrina	asiatica	AJ390047
				Discaria	chacaye	AF307911
					toumatou	AF307912
				Emmenosperma	alphitonioides	AJ390048
				Hovenia	dulcis	AJ390039
				Lasiodiscus	mildbraedii	AJ390050
				Nesiota	elliptica	AJ225783
				Noltea	africana	AJ390054
				Paliurus	spina-christi	AJ390051
				Phylica	nitida	AJ390053
				Pomaderris	rugosa	AJ390063
				Rhamnus	cathartica	L13189
					lycioides	AJ390070
				Siegfriedia	darwinioides	AJ390064
				Spyridium	forrestianum	AJ390057
					globulosum	AJ390058
				Trevoa	trinervis	AJ390056
				Trymalium	floribundum	AJ390062
85	eurosids I-14	Fabales	Fabaceae	Acrocarpus	sp	AF308699
				Hoffmannseggia	doelli	AY308526
					erecta	AY308529
					humilis	AY308533
		Fagales	Betulaceae	Alnus	incana	X56618
				Betula	papyrifera	X56617
			Juglandaceae	Juglans	nigra	AF206785
		Rosales	Rosaceae	Adenostom	sparsifolium	U06790
				Cercocarpus	ledifolius	U06796
				Chamaebatiaria	millefolium	U06797
				Dryas	drummondii	U59818
				Exochorda	giraldii	U06801
				Holodiscus	discolor	U06807
				Neillia	sinensis	U06813
				Neviusia	alabamensis	U06815
				Physocarpus	malvaceus	U06817
				Purshia	tridentata	U06821
				Rhodotypos	scandens	U06823
				Sorbaria	arborea	U06826
			Ulmaceae	Hemiptelea	davidii	AF500336
				Ulmus	alata	U00441
86	eurosids I-15	Fagales	Myricaceae	Myrica	cerifera	L01934
		Rosales	Cannabaceae	Cannabis	sativa	AF500344
				Humulus	lupulus	AF061992
			Moraceae	Brosimum	alicastrum	AF500346
				Broussonetia	papyrifera	AF500347
				Ficus	benjamina	AF500350
					pumila	AF500352
				Morus	rubra	U06812
				Streblus	pendulinus	AF500353
			Ulmaceae	Gironniera	subaequalis	AF500340
				Lozanella	enantiophylla	AF500341
				Parasponia	parviflora	AF500342
					rigida	U59820
				Trema	micrantha	U03844
			Urticaceae	Boehmeria	biloba	AJ390069
					grandis	AF500354
					nivea	AF062005
				Cecropia	palmata	AF061196
				Laportea	canadensis	AF500356
				Pilea	depressa	AF500359
					pumila	AF206811
				Poikilospermum	sp	AF500362
				Urera	glabra	AF500360
				Urtica	dioica	AF500361
87	eurosids I-16	Malpighiales	Euphorbiaceae	Aleurites	moluccana	AY794883
				Baliospermum	montanum	AY794884
				Baloghia	inophylla	AY794880
				Beyeria	leschenaultii	AY794879
				Cyrtogonone	argentea	AY794974
				Dodecastigma	amazonicum	AY794885
				Domohinea	perrieri	AY794895
				Fontainea	venosa	AY794881
				Garcia	nutans	AY794890
				Givotia	madagascariensis	AY794891
				Hylandia	dockrillii	AY794882
				Jatropha	integerrima	AY794902
				Joannesia	princeps	AJ418808
				Neoboutonia	mannii	AY794896
				Neoholstia	tenuifolia	AY794898
				Ostodes	paniculata	AY794900
				Pausandra	martinii	AY794887
				Ricinocarpus	tuberculatus	AJ418817
				Ricinodendron	heudelotii	AY794892
				Tannodia	cordifolia	AY794897
				Vernicia	montana	AY794899
88	eurosids I-17	Brassicales	Caricaceae	Jacaratia	corumbensis	AF405245
		Malpighiales	Euphorbiaceae	Adelia	ricinella	AY794918
				Astrococcus	cornutus	AY794928
				Cnidoscolus	urens	AY794874
				Dalechampia	spathulata	AY788172
				Dalembertia	populifolia	AY794857
				Ditta	myricoides	AY794871
				Elateriospermum	tapos	AY794873
				Endospermum	moluccanum	AJ402950
				Glycydendron	amazonicum	AY794876
				Hevea	sp	AY788175
				Klaineanthus	gaboniae	AY794869
				Manihot	grahamii	AY794875
				Micrandra	minor	AJ402974
				Moultonianthus	leembruggianus	AY794982
				Omphalea	diandra	AY788183
				Suregada	boiviniana	AY788189
				Syndyophyllum	occidentale	AY794967
				Tetrorchidium	gabonense	AY794872
					sp	AY788191
			Lacistemataceae	Lozania	pittieri	AJ418804
		Myrtales	Lythraceae	Rotala	ramosior	AY905417
			Myrtaceae	Eugenia	uniflora	AF294255
				Myrtus	communis	AF294254
89	eurosids I-18	Malpighiales	Euphorbiaceae	Adenochlaena	leucocephala	AY794970
				Adenophaedra	grandifolia	AY794930
				Adriana	tomentosa	AY794917
				Amperea	xiphoclada	AY794911
				Caryodendron	orinocense	AY794931
				Cephalocroton	mollis	AY794950
				Chrozophora	tinctoria	AY794951
				Cnesmone	javanica	AY794926
				Discocleidion	rufescens	AY794952
				Enriquebeltrania	crenatifolia	AY794975
				Gitara	venezolana	AY794924
				Leidesia	procumbens	AY794932
				Melanolepis	multiglandulosa	AY794914
				Monotaxis	grandiflora	AY794912
					linifolia	AY794913
					megacarpa	AY947535
				Plukenetia	volubilis	AY794929
				Ricinus	communis	AY794915
				Rockinghamia	brevipes	AY794983
				Seidelia	triandra	AY794933
				Speranskia	cantonensis	AY794916
				Thyrsanthera	suborbicularis	AY794984
				Tragia	urticifolia	AY794925
				Tragiella	anomala	AY794927
90	eurosids I-19	Malpighiales	Euphorbiaceae	Acalypha	californica	AY794943
					platyphylla	AY794942
				Argomuellera	macrophylla	AY794937
				Caperonia	palustris	AY794923
				Chiropetalum	tricoccum	AY794922
				Claoxylon	australe	AY794946
				Cleidion	castaneifolium	AY794936
				Crotonogynopsis	usambarica	AY794972
				Discoclaoxylon	hexandrum	AY794945
				Ditaxis	argothamnoides	AY794921
				Erythrococca	sp	AY794949
				Homonoia	riparia	AY794978
				Leucocroton	comosus	AY794919
					microphyllus	AY794980
				Lobanilia	bakeriana	AY794947
				Macaranga	grandifolia	AY794935
				Mallotus	japonicus	AY794934
				Mareya	micrantha	AY794941
				Mercurialis	perennis	AY794944
				Philyra	brasiliensis	AY794920
				Pycnocoma	macrophylla	AY794939
				Wetria	australiensis	AY794940
91	eurosids I-20	Malpighiales	Euphorbiaceae	Alchornea	sp	AY794956
				Alchornea	cordifolia	AY794959
					laxiflora	AY794957
				Alchorneopsis	floribunda	AY794962
				Amyrea	sambiranensis	AY794964
				Aparisthmium	sp	AY794954
				Aubletiana	macrostachys	AY794960
				Bocquillonia	goniorrhachis	AY794958
				Chamaesyce	mesembryanthemifolia	AY794820
				Cyttaranthus	congolensis	AY794965
				Discoglypremna	caloneura	AY794963
				Euphorbia	abyssinica	AY794824
					gymnonota	AY794823
					ipecacuanhae	AY794818
					obesa	AY794826
					polychroma	AY794827
					pulcherrima	AY794819
				Gavarretia	terminalis	AY794953
				Mareyopsis	longifolia	AY794961
				Monadenium	guentheri	AY794822
				Pedilanthus	tithymaloides	AY794825
				Pseudagrostistachys	ugandensis	AY794966
				Synadenium	grantii	AY794821
92	eurosids I-21	Malpighiales	Euphorbiaceae	Actinostemon	amazonicus	AY794861
					caribaeus	AY794863
				Adenocline	violifolia	AY794870
				Anthostema	senegalense	AY794830
				Calycopeplus	casuarinoides	AY794829
				Dichostemma	glaucescens	AY794831
				Ditrysinia	fruticosa	AY794854
				Gymnanthes	glabrata	AY794851
					lucida	AY794858
				Mabea	sp	AY794852
				Microstachys	corniculata	AY794855
				Neoguillauminia	cleopatra	AY794828
				Neoshirakia	japonica	AY794856
				Pseudosenefeldera	inclinata	AY794862
				Sclerocroton	cornutus	AY794853
				Sebastiania	bilocularis	AY794834
					klotzschiana	AY794850
				Senefelderopsis	croizatii	AY794860
				Triadica	sebifera	AY794859
[truncated: 1,335 more rows]
