# Supplementary material for: Widespread positive selection in the photosynthetic Rubisco enzyme
Source: BMC Evol Biol. 2007 May 11;7:73. doi: 10.1186/1471-2148-7-73 (PMC1884142; doi:10.1186/1471-2148-7-73)
Supplement: Additional file 2 — LRT statistics for 151 analyzed groups. Likelihood Ratio Tests statistics are provided for 151 analyzed groups. Tree length, dS (the rate of synonymous substitutions per synonymous site) and dN (the rate of nonsynonymous substitutions per nonsynonymous site) and their ratio (dN/dS) were calculated using M0 model in PAML [17]; proportion of residues with dN/dS > 1 ("eleventh" class) and their dN/dS value were calculated in M8 model [17]. Twice the difference in the log of maximum likelihood values for M7-M8 and M8a-M8 comparisons and significance of the LRTs (P-value) are shown. [file 1471-2148-7-73-S2.xls]

## Sheet: LRT stats
Additional file 2
LRT statistics for 151 analyzed groups
Group No	Group name	N sequences	tree length	dS	dN	M0 dN/dS	11th class from M8		M7-M8 comparison		M8a-M8 comparison
							p, %	dN/dS	2dLL	P Value	2dLL	P Value
Angiosperms (flowering plants)
1	magnoliids-1	21	0.83828	0.855	0.08307	0.0972	1.498	2.69303	7.51475	0.0233	5.95799	0.00735
2	magnoliids-2	18	0.64322	0.55709	0.09816	0.1762	3.188	3.25345	16.7843	0.0002	13.8061	0.0001
3	magnoliids-3	22	0.80977	0.81216	0.09074	0.1117	5.311	1.61016	3.20115	0.2018	2.65628	0.0516
4	magnoliids-4	18	0.43052	0.3132	0.08766	0.2799	7.687	3.63634	27.5265	0	27.2566	0
5	monocots-1	23	0.16692	0.15098	0.02575	0.1705	0.982	14.7819	21.8689	2e-05	21.631	0
6	monocots-2	17	0.37314	0.42616	0.04374	0.1026	2.826	2.70083	9.16512	0.0102	7.98327	0.00235
7	monocots-3	16	0.28437	0.3324	0.03493	0.1051	3.723	2.69856	8.54769	0.0139	7.53245	0.00305
8	monocots-4	22	0.5922	0.70559	0.05203	0.0737	6.142	1	0.21144	0.8997	0	0.5
9	monocots-5	19	1.38164	1.54568	0.12722	0.0823	6.222	1.06969	2.81748	0.2444	0.098758	0.37665
10	monocots-6	19	0.86973	0.85531	0.11168	0.1306	5.33	2.22901	17.8605	0.0001	14.9147	5e-05
11	monocots-7	26	1.09088	1.15944	0.11367	0.098	6.438	1.21975	9.56329	0.0084	1.11191	0.1458
12	monocots-8	19	1.13268	1.30279	0.08625	0.0662	0.859	2.42622	9.47262	0.0088	3.03032	0.04085
13	monocots-9	19	0.73276	0.87968	0.04839	0.055	1.13	2.07332	4.73047	0.0939	1.94535	0.08155
14	monocots-10	24	0.14244	0.15537	0.01323	0.0852	0.384	13.5892	7.17168	0.0277	6.19514	0.0064
15	monocots-11	21	0.57407	0.52547	0.08785	0.1672	1.393	3.59801	5.54964	0.0623	4.06698	0.02185
16	monocots-12	18	0.14327	0.11558	0.02667	0.2307	4.042	6.55751	19.5498	6e-05	18.7623	5e-06
17	monocots-13	22	0.21429	0.20688	0.02963	0.1432	2.541	4.9897	11.4072	0.0033	11.4017	0.00035
18	monocots-14	20	0.48785	0.4944	0.05406	0.1094	1.018	8.4474	20.215	4e-05	19.8952	5e-06
19	monocots-15	23	0.38264	0.36362	0.05722	0.1574	1.426	6.69954	20.4115	4e-05	19.9979	5e-06
20	monocots-16	24	0.38139	0.36116	0.05617	0.1555	1.339	5.10071	9.59318	0.0083	9.11482	0.00125
21	monocots-17	21	0.3226	0.33689	0.03689	0.1095	4.178	2.72734	7.46215	0.024	7.22916	0.0036
22	monocots-18	20	0.16342	0.08887	0.04458	0.5017	2.064	14.1396	29.555	0	28.6787	0
23	monocots-19	20	0.68516	0.73913	0.07079	0.0958	0.727	4.02433	5.47773	0.0646	4.10877	0.02135
24	monocots-20	25	0.41697	0.42827	0.04919	0.1149	5.466	1.66585	1.63476	0.4415	1.63484	0.1005
25	monocots-21	23	0.48896	0.49362	0.05607	0.1136	3.691	1	0.060546	0.9702	0	0.5
26	monocots-22	23	0.1722	0.15374	0.02957	0.1923	1.411	7.16098	14.7588	0.0006	14.1821	0.0001
27	monocots-23	20	0.37887	0.39348	0.04547	0.1156	5.39	1.73566	2.34585	0.3094	2.21757	0.0682
28	monocots-24	18	0.50951	0.50916	0.06521	0.1281	7.375	1.69125	5.79622	0.0551	5.77933	0.0081
29	monocots-25	19	0.43966	0.43919	0.05275	0.1201	3.358	1.9585	1.39785	0.4971	1.30997	0.1262
30	monocots-26	24	0.12778	0.10875	0.02209	0.2031	1.386	7.36508	8.74306	0.0126	7.67286	0.0028
31	monocots-27	20	0.39645	0.37567	0.05797	0.1543	2.694	4.28106	22.2126	2e-05	22.1984	0
32	monocots-28	18	0.72384	0.75231	0.08159	0.1085	3.821	2.30929	12.4011	0.002	10.5723	0.00055
33	commelinids-1	25	0.1611	0.08926	0.04232	0.4741	2.66	14.8176	38.2735	0	37.8039	0
34	commelinids-2	20	0.16454	0.12013	0.03439	0.2863	2.539	8.82801	28.3582	0	26.7279	0
35	commelinids-3	22	0.17413	0.09403	0.04623	0.4916	5.762	8.57972	37.1563	0	36.9123	0
36	commelinids-4	21	0.17397	0.14421	0.03005	0.2084	5.194	4.61072	21.0207	3e-05	20.6851	5e-06
37	commelinids-5	21	0.36807	0.41946	0.03024	0.0721	2.479	3.67856	38.9349	0	24.3165	0
38	commelinids-6	18	0.06356	0.04196	0.01502	0.3579	2.291	20.2832	31.9995	0	30.8746	0
39	commelinids-7	27	0.2483	0.25288	0.03745	0.1481	12.94	1.17298	1.84324	0.3979	0.276268	0.29955
40	commelinids-8	18	0.31495	0.29746	0.0555	0.1866	8.193	1.77523	2.07924	0.3536	1.65428	0.0992
41	commelinids-9	18	0.53425	0.56139	0.07395	0.1317	3.652	2.25319	6.25142	0.0439	6.15286	0.00655
42	commelinids-10	20	0.46309	0.5152	0.05013	0.0973	2.404	2.66269	7.884	0.0194	6.67983	0.0049
43	commelinids-11	26	1.06333	1.21266	0.1066	0.0879	3.471	1.79057	10.9299	0.0042	7.03891	0.004
44	commelinids-12	20	0.11859	0.08971	0.02404	0.268	1.487	17.6071	31.6844	0	31.3037	0
45	commelinids-13	19	0.18362	0.13719	0.03732	0.272	1.443	12.8299	20.9688	3e-05	19.1941	5e-06
46	commelinids-14	29	0.34197	0.33552	0.04688	0.1397	2.645	5.24749	33.6606	0	33.0357	0
47	commelinids-15	28	0.70559	0.56677	0.12745	0.2249	9.933	2.45497	39.7849	0	36.0281	0
48	commelinids-16	31	0.88016	0.79868	0.13197	0.1652	2.499	3.18245	20.0101	5e-05	18.9915	5e-06
49	eudicots-1	23	0.79992	0.81804	0.08569	0.1047	1.037	4.98907	23.2396	1e-05	22.6757	0
50	eudicots-2	20	0.93695	0.89806	0.12176	0.1356	0.89	4.46489	17.969	0.0001	14.3805	5e-05
51	eudicots-3	24	0.84774	0.93652	0.05826	0.0622	0.803	2.69346	10.1331	0.0063	3.84424	0.02495
52	core eudicots-1	26	0.74445	0.798	0.079	0.0994	7.708	1.1538	1.48031	0.4771	1.37787	0.1202
53	core eudicots-2	27	0.23804	0.228	0.029	0.12534	0	n.a.	0	1	0	0.5
54	core eudicots-3	23	0.64868	0.757	0.041	0.0542	2.909	1.67267	9.78359	0.0075	2.76611	0.04815
55	core eudicots-4	27	0.05223	0.028	0.014	0.497	0.04	13.923	13.253	0.0013	12.872	0.00015
56	core eudicots-5	16	0.80759	0.854	0.087	0.1019	3.926	1.5513	0.788048	0.6744	0.775806	0.1892
57	core eudicots-6	19	0.81015	0.738	0.123	0.16609	1.457	6.29241	47.0848	0	46.2738	0
58	core eudicots-7	20	0.42887	0.417	0.061	0.1465	6.412	2.247	11.35	0.0034	11.3163	0.0004
59	core eudicots-8	22	0.84405	0.782	0.126	0.16047	3.67	2.34908	7.62964	0.022	6.27135	0.00615
60	core eudicots-9	28	0.41466	0.418	0.053	0.12726	6.341	1.84521	3.79637	0.1499	3.55293	0.0297
61	core eudicots-10	14	0.3361	0.348	0.043	0.1228	4.779	2.59609	7.67646	0.0215	7.66231	0.0028
62	core eudicots-11	19	0.44042	0.466	0.049	0.1053	5.367	1.81602	2.88531	0.2363	2.85512	0.04555
63	core eudicots-12	21	0.21734	0.21358	0.02689	0.1259	1.216	5.65299	9.91358	0.007	9.80294	0.00085
64	core eudicots-13	19	0.69782	0.73758	0.07132	0.0967	1.453	3.92508	23.3385	1e-05	18.4707	1e-05
65	core eudicots-14	18	0.9756	1.0368	0.1017	0.0981	3.144	1.65166	8.66621	0.0131	3.17273	0.03745
66	core eudicots-15	21	0.86939	0.95808	0.08282	0.0864	3.697	2.12416	14.3954	0.0007	11.1508	0.0004
67	core eudicots-16	23	1.20086	1.41494	0.10903	0.0771	1.026	2.98421	14.0323	0.0009	7.64167	0.00285
68	rosids-1	16	0.67272	0.70797	0.06823	0.0964	2.282	3.19063	20.4969	4e-05	17.9855	1e-05
69	rosids-2	22	0.76557	0.82225	0.06811	0.0828	0.457	3.64715	6.0283	0.0491	3.50886	0.0305
70	rosids-3	19	0.65168	0.73666	0.06164	0.0837	3.927	1.91538	12.1705	0.0023	6.57071	0.0052
71	rosids-4	20	0.64789	0.70975	0.07175	0.1011	0.895	2.8589	2.81185	0.2451	2.77184	0.04795
72	eurosids I-1	25	1.00155	1.08336	0.12974	0.1198	1.504	4.24262	27.6841	0	24.2089	0
73	eurosids I-2	24	0.39189	0.42363	0.04651	0.1098	2.241	2.51882	2.56075	0.2779	2.55317	0.05505
74	eurosids I-3	17	0.56054	0.56625	0.07813	0.138	2.39	4.10948	20.1921	4e-05	19.9018	5e-06
75	eurosids I-4	25	0.35301	0.32263	0.05845	0.1812	2.15	7.17819	38.7675	0	38.74	0
76	eurosids I-5	19	0.4789	0.46766	0.06669	0.1426	6.634	2.41343	15.6691	0.0004	15.6463	4e-05
77	eurosids I-6	26	0.88183	0.98131	0.09312	0.0949	3.771	1.81558	5.14361	0.0764	4.77674	0.0144
78	eurosids I-7	23	1.25592	1.48007	0.12345	0.0834	2.025	2.30385	13.3081	0.0013	7.85097	0.00255
79	eurosids I-8	28	0.77983	0.64222	0.14677	0.2285	5.542	3.26616	42.0565	0	39.8484	0
80	eurosids I-9	25	1.14704	1.09676	0.16164	0.1474	2.462	3.85584	52.6897	0	44.735	0
81	eurosids I-10	21	0.24955	0.1875	0.05096	0.2718	2.488	7.18075	32.429	0	28.364	0
82	eurosids I-11	22	0.46952	0.43302	0.06745	0.1558	3.345	3.93789	20.9031	3e-05	20.089	5e-06
83	eurosids I-12	23	1.21	1.38584	0.11406	0.0823	3.345	1.6414	11.2041	0.0037	4.93396	0.01315
84	eurosids I-13	24	0.64766	0.58984	0.10503	0.1781	4.365	3.3007	29.7766	0	27.5308	0
85	eurosids I-14	21	0.7746	0.87553	0.07252	0.0828	3.544	1.77853	11.0083	0.0041	6.07544	0.00685
86	eurosids I-15	24	1.12389	1.22167	0.13948	0.1142	5.349	1.71121	16.1025	0.0003	10.6335	0.00055
87	eurosids I-16	21	0.38291	0.42591	0.03944	0.0926	1.465	6.24418	23.6645	1e-05	23.6647	0
88	eurosids I-17	24	1.01262	1.10433	0.11118	0.1007	1.12	5.06837	30.6334	0	27.7374	0
89	eurosids I-18	24	0.59815	0.6416	0.06959	0.1085	3.669	2.50681	13.9873	0.0009	13.295	0.00015
90	eurosids I-19	22	0.82167	0.84984	0.10153	0.1195	1.01	6.10084	33.6993	0	33.683	0
91	eurosids I-20	23	0.62638	0.65083	0.07651	0.1176	0.426	8.19993	19.7446	5e-05	19.7446	5e-06
92	eurosids I-21	19	0.56919	0.5304	0.08967	0.1691	4.617	3.62294	39.0051	0	38.1424	0
93	eurosids I-22	29	0.78398	0.73714	0.11909	0.1616	5.776	2.83688	39.4719	0	39.0971	0
94	eurosids I-23	24	0.29376	0.26708	0.04663	0.1746	2.144	5.45142	22.265	1e-05	21.8897	0
95	eurosids I-24	20	0.32711	0.31897	0.04503	0.1412	8.516	1.64512	3.37415	0.1851	2.31571	0.064
96	eurosids I-25	20	0.08636	0.07633	0.01352	0.1771	0.73	14.1109	12.038	0.0024	11.9976	0.00025
97	eurosids I-26	21	0.05417	0.04134	0.00991	0.2398	0.457	61.0162	26.8032	0	25.3221	0
98	eurosids I-27	23	0.65191	0.3183	0.18744	0.5889	4.666	7.8395	90.2272	0	87.4751	0
99	eurosids I-28	23	0.49339	0.52792	0.06125	0.116	0.858	4.26426	9.2096	0.01	8.49306	0.0018
100	eurosids II-1	19	0.35437	0.4035	0.02447	0.0607	1.281	1.76742	1.26671	0.5307	0.28354	0.2972
101	eurosids II-2	19	0.60602	0.66351	0.06196	0.0934	2.442	2.39219	3.25855	0.196	2.83582	0.0461
102	eurosids II-3	17	0.8114	0.79461	0.11193	0.1409	1.209	5.01157	17.5055	0.0002	16.6089	2.5e-05
103	eurosids II-4	22	0.3539	0.28792	0.06623	0.23	2.204	7.14793	36.6805	0	32.6529	0
104	asterids-1	27	0.24578	0.17828	0.05272	0.2957	2.65	7.39763	32.0536	0	30.3471	0
105	asterids-2	25	0.69053	0.56723	0.12509	0.2205	4.195	4.74757	78.3319	0	75.5111	0
106	asterids-3	26	0.54037	0.43805	0.10056	0.2296	6.075	3.0253	28.2364	0	26.2667	0
107	euasterids I-1	26	0.28338	0.24702	0.04946	0.2002	4.376	3.84602	15.8871	0.0004	13.053	0.00015
108	euasterids I-2	20	0.61269	0.54566	0.10093	0.185	3.238	4.20392	43.5107	0	41.8537	0
109	euasterids I-3	22	0.59619	0.49019	0.10586	0.2159	1.204	11.0594	79.2396	0	78.4559	0
110	euasterids I-4	21	0.89937	0.80969	0.13488	0.1666	2.558	4.15965	44.9274	0	44.0639	0
111	euasterids I-5	20	0.46421	0.45296	0.05521	0.1219	5.929	1.5304	1.92146	0.3825	1.30623	0.12655
112	euasterids I-6	20	0.37685	0.31744	0.06423	0.2024	3.315	3.76746	12.2069	0.0022	11.2354	0.0004
113	euasterids I-7	20	0.19256	0.17039	0.03012	0.1768	7.3	1.88524	1.14851	0.563	0.5727	0.2246
114	euasterids I-8	20	0.19757	0.1556	0.03802	0.2443	10.338	2.79514	8.63389	0.0133	8.51886	0.00175
115	euasterids I-9	19	0.04509	0.01492	0.01506	1.0092	6.035	26.7107	13.2668	0.0013	13.2664	0.00015
116	euasterids I-10	26	0.74079	0.55994	0.15233	0.272	6.647	4.07115	75.6293	0	73.0452	0
117	euasterids II-1	27	0.29288	0.23054	0.0504	0.2186	2.952	5.76001	27.405	0	27.2465	0
118	euasterids II-2	30	0.80627	0.71022	0.12248	0.1725	2.465	4.11339	46.9007	0	41.3466	0
119	euasterids II-3	24	0.52192	0.33076	0.12276	0.3711	7.401	4.89285	86.4245	0	77.892	0
120	euasterids II-4	23	1.02828	0.85511	0.19737	0.2308	2.95	5.67647	112.702	0	107.776	0
121	euasterids II-5	26	0.94209	0.79692	0.17115	0.2148	2.935	4.54209	57.6229	0	53.0246	0
122	euasterids II-6	20	0.58754	0.50349	0.09861	0.1958	1.333	4.14926	14.2933	0.0008	11.0922	0.00045
Gymnosperms
123	Gnetales-1	23	0.17545	0.12911	0.03593	0.2783	8.626	3.52348	12.5793	0.0019	12.2939	0.00025
124	Ephedrales-1	26	0.05917	0.03849	0.01504	0.3908	3.03	11.6775	4.36555	0.1127	4.36644	0.01835
125	Coniferales-1	40	0.1109	0.09281	0.02093	0.2256	5.934	4.28443	9.08452	0.0106	8.21548	0.0021
126	Coniferales-2	20	0.45014	0.50357	0.04724	0.0938	1.62	4.35288	13.529	0.0012	13.529	0.0001
127	Coniferales-3	20	0.86371	0.95444	0.07974	0.0836	0.77	4.25885	18.6188	9e-05	14.7213	5e-05
128	Coniferales-4	20	0.12888	0.10757	0.02085	0.1938	1.94	9.01465	15.704	0.0004	15.5666	4e-05
129	Coniferales-5	17	0.18573	0.16373	0.02791	0.1705	2.198	6.68029	14.4476	0.0007	14.3243	0.0001
130	Coniferales-6	35	0.1906	0.11881	0.04654	0.3917	1.135	24.7749	60.7054	0	57.3705	0
Filicophyta (ferns)
131	Filicophyta-1	17	0.2953	0.28836	0.02377	0.0824	0.669	4.91159	7.0854	0.0289	5.26085	0.0109
132	Filicophyta-2	22	0.6978	0.5886	0.09289	0.1578	1.163	6.66903	39.7279	0	39.5638	0
133	Filicophyta-3	18	0.34399	0.28744	0.04501	0.1566	3.976	3.2295	8.09165	0.0175	6.97213	0.00415
134	Filicophyta-4	21	0.65737	0.65282	0.05719	0.0876	0.5	5.99758	10.8954	0.0043	9.77846	0.0009
135	Filicophyta-5	36	0.44922	0.34732	0.0637	0.1834	1.799	5.19747	16.8775	0.0002	15.2387	4.5e-05
136	Filicophyta-6	23	3.64378	3.64258	0.16577	0.0455	1.137	1.47527	20.4063	4e-05	1.83839	0.0876
137	Filicophyta-7	19	1.05192	1.01024	0.06373	0.0631	0.985	3.97847	16.3144	0.0003	8.83033	0.0015
Lycopodiophyta
138	Lycopodiophyta-1	27	1.1064	1.19986	0.12251	0.1021	1.539	3.24924	14.7858	0.0006	14.3199	0.0001
Equisetophyta (horsetails)
139	Equisetophyta-1	19	0.37736	0.55783	0.02379	0.0426	1.036	2.63926	11.7171	0.0029	1.96182	0.08065
Bryophyta (mosses)
140	Bryophyta-1	23	0.17775	0.32817	0.01536	0.0468	0.361	4.83119	12.3277	0.0021	6.03014	0.00705
141	Bryophyta-2	17	0.56519	1.02975	0.04475	0.0435	0.278	6.79393	12.3852	0.002	7.24027	0.00355
142	Bryophyta-3	26	0.99705	1.68352	0.079	0.0469	4.638	1	11.0906	0.0039	0	0.5
143	Bryophyta-4	22	1.26435	2.36067	0.09931	0.0421	1.013	2.46706	25.2949	0	9.69782	0.0009
Charophyta (green algae)
144	Charophyceae-1	25	1.51079	2.99803	0.04366	0.0146	0	n.a.	0	1	0	0.5
145	Charophyceae-2	23	1.50215	3.26776	0.02693	0.0082	0	n.a.	0	1	0	0.5
Phaeophyta (brown algae)
146	Phaeophyceae-1	26	1.85436	2.69379	0.11975	0.0445	0.01033	1.45023	6.63013	0.0363	0.58023	0.22315
147	Phaeophyceae-2	22	1.28137	1.81493	0.11673	0.0643	0.00284	2.97937	6.58578	0.0371	2.51088	0.05655
Bacillariophyta (diatoms)
148	Bacillariophyta-1	20	3.00741	4.01877	0.25433	0.0633	1.693	1	2.7852	0.2485	0	0.5
Rhodophyta (red algae)
149	Rhodophyta-1	20	6.74843	10.6998	0.36062	0.0337	0	n.a.	0	1	0	0.5
Euglenida
150	Euglenozoa-1	11	8.55837	18.8142	0.15091	0.008	0	n.a.	0	1	0	0.5
Cyanobacteria
151	Cyanobacteria-1	17	2.65195	3.0143	0.11874	0.0394	1.87	1.01991	8.76286	0.0125	0.003742	0.4748
