# Supplementary material for: Widespread positive selection in the photosynthetic Rubisco enzyme
Source: BMC Evol Biol. 2007 May 11;7:73. doi: 10.1186/1471-2148-7-73 (PMC1884142; doi:10.1186/1471-2148-7-73)
Supplement: Additional file 3 — RbcL residues under positive selection. Shown are the residues of the 112 groups with confirmed positive selection in rbcL with Bayesian posterior probability of positive selection larger than 0.95, when analyzed by the Bayes Empirical Bayes [20]. [file 1471-2148-7-73-S3.xls]

## Sheet: selected resi
Additional file 3
RbcL residues under positive selection
			Analyzed Group No
			1	2	4	5	6	7	10	12	14	16	17	18	19	20	21	22	26	30	31	32	33	34	35	36	37	38	41	42	43	44	45	46	47	48	49	50	51	54	55	57	58	59	61	63	64	65	66
Residue No	Structural motif	N groups where selected
11		1																						1
14		3																														1	1	1
19		1
25		1
28		15	1					1								1									1			1
30		5																																			1		1			1
32		1																																									1
33		1			1
34		1																																								1
43	Strand B	2																																						1					1
58	Helix B	1
59	Helix B	1
80		1
86	Strand C	23																																			1	1			1						1
87	Strand C	1
89	Strand C	9				1			1				1	1	1	1							1				1
91		6											1																		1	1
93		1																																	1
94		3																														1			1
95		21		1	1																											1	1	1	1	1										1		1	1
97	Strand D	13																			1									1			1
106		1
110		1
119	Helix C	1
127		1
133	Strand E	2
140		4
142	Helix D	31		1																	1			1	1	1		1						1			1	1							1		1		1
143	Helix D	5							1												1														1	1
145	Helix D	27		1	1																													1	1								1	1			1	1	1
149		1
155	Helix E	1
188	Helix 1	1																																									1
219	Helix 2	17			1							1						1					1	1	1
221	Helix 2	1
222	Helix 2	1																					1
224	Helix 2	1																																									1
225	Helix 2	39		1		1						1					1		1	1	1	1			1	1		1								1		1
226	Helix 2	6											1		1	1
228	Helix 2	14			1		1																						1	1			1	1	1
230	Helix 2	8								1			1	1			1	1					1																		1
240		1																						1
249	Helix 3	2
251	Helix 3	46	1						1					1	1	1					1	1	1	1				1	1						1			1	1								1		1
255	Helix 3	17																					1				1	1		1					1
256	Helix 3	1							1
259	Helix 3	1																																											1
260	Helix 3	2																																									1
262		12				1									1			1							1	1
265	Strand 4	6										1																		1
277	Helix 4	1																																									1
279	Helix 4	18			1							1									1														1		1
281	Helix 4	3						1														1
282	Helix 4	10					1		1	1												1													1
309	Strand F	22		1				1																					1						1											1		1	1
310	Strand F	1
317	Helix 5	2
320	Helix 5	7
324	Strand 6	1
326	Strand 6	5			1																		1													1					1
328	Strand 6	28	1		1				1								1			1	1	1								1	1	1	1	1	1	1										1		1
340	Helix 6	8
343	Helix 6	1																											1
345	Helix 6	1
349	Helix 6	1
353	Strand G	1
354	Strand G	4																																								1
355		3																																								1
366	Strand H	1																																										1
370		1																																										1
371		4															1																	1
374		1
375	Strand 7	19							1					1	1
398	Strand 8	2
407		1																1
418	Helix 8	2																																	1
424	Helix 8	2				1
429	Helix 8	3
434		1																																								1
435		1
439		12									1								1
440		1
441		1																																											1
443	Helix G	3																	1
444	Helix G	1																																								1
445	Helix G	2																																									1
446	Helix G	2																																	1	1
447	Helix G	3																																1	1	1
449	Helix G	28		1	1			1														1					1										1	1			1						1
461		2																							1	1
464		2																						1	1
466		1
468		2
470		19																													1						1
471		1
472		5
474		3																							1
475		3
[truncated: 65 more columns]
