# Supplementary material for: Widespread positive selection in the photosynthetic Rubisco enzyme
Source: BMC Evol Biol. 2007 May 11;7:73. doi: 10.1186/1471-2148-7-73 (PMC1884142; doi:10.1186/1471-2148-7-73)
Supplement: Additional file 4 — Impact of sites evolving under positive selection on phylogenetic resolution. Bootstrap frequencies sums of 50% majority rule trees before and after removal of codons evolving under positive selection are shown for 112 groups with detected positive selection. 50% were subtracted from each support value before summing up to avoid bias. [file 1471-2148-7-73-S4.xls]

## Sheet: Bootsrap Sum
Additional file 4
Impact of sites evolving under positive selection on phylogenetic resolution
Group No	Group name	N species	Bootstrap sum of NJ 50% majrule tree
			All codons	Without codons evolving under positive selection	Δ, %
1	magnoliids-1	21	622	611	-1.76849
2	magnoliids-2	18	511	581	13.6986
4	magnoliids-4	18	283	268	-5.30035
5	monocots-1	23	360	368	2.22222
6	monocots-2	17	406	442	8.867
7	monocots-3	16	442	389	-11.991
10	monocots-6	19	349	349	0
12	monocots-8	19	630	642	1.90476
14	monocots-10	24	262	258	-1.52672
16	monocots-12	18	202	153	-24.2574
17	monocots-13	22	359	439	22.2841
18	monocots-14	20	201	222	10.4478
19	monocots-15	23	215	245	13.9535
20	monocots-16	24	285	255	-10.5263
21	monocots-17	21	360	348	-3.33333
22	monocots-18	20	246	218	-11.3821
26	monocots-22	23	217	238	9.67742
30	monocots-26	24	81	77	-4.93827
31	monocots-27	20	479	510	6.47182
32	monocots-28	18	507	588	15.9763
33	commelinids-1	25	205	149	-27.3171
34	commelinids-2	20	80	88	10
35	commelinids-3	22	172	104	-39.5349
36	commelinids-4	21	242	197	-18.595
37	commelinids-5	21	490	501	2.2449
38	commelinids-6	18	127	87	-31.4961
41	commelinids-9	18	313	308	-1.59744
42	commelinids-10	20	393	431	9.66921
43	commelinids-11	26	727	743	2.20083
44	commelinids-12	20	215	159	-26.0465
45	commelinids-13	19	240	184	-23.3333
46	commelinids-14	29	403	349	-13.3995
47	commelinids-15	28	474	446	-5.90717
48	commelinids-16	31	764	752	-1.57068
49	eudicots-1	23	673	705	4.75483
50	eudicots-2	20	531	472	-11.1111
51	eudicots-3	24	663	663	0
54	core eudicots-3	23	430	448	4.18605
55	core eudicots-4	27	183	98	-46.4481
57	core eudicots-6	19	484	455	-5.99174
58	core eudicots-7	20	426	460	7.98122
59	core eudicots-8	22	627	644	2.71132
61	core eudicots-10	14	190	225	18.4211
63	core eudicots-12	21	521	484	-7.10173
64	core eudicots-13	19	451	435	-3.54767
65	core eudicots-14	18	351	329	-6.26781
66	core eudicots-15	21	500	551	10.2
67	core eudicots-16	23	594	583	-1.85185
68	rosids-1	16	461	442	-4.12148
69	rosids-2	22	766	778	1.56658
70	rosids-3	19	371	380	2.42588
72	eurosids I-1	25	760	842	10.7895
74	eurosids I-3	17	364	412	13.1868
75	eurosids I-4	25	203	315	55.1724
76	eurosids I-5	19	242	246	1.65289
78	eurosids I-7	23	722	691	-4.29363
79	eurosids I-8	28	474	324	-31.6456
80	eurosids I-9	25	340	355	4.41176
81	eurosids I-10	21	346	393	13.5838
82	eurosids I-11	22	339	358	5.60472
83	eurosids I-12	23	609	597	-1.97044
84	eurosids I-13	24	461	466	1.0846
85	eurosids I-14	21	625	608	-2.72
86	eurosids I-15	24	636	662	4.08805
87	eurosids I-16	21	272	339	24.6324
88	eurosids I-17	24	645	654	1.39535
89	eurosids I-18	24	488	452	-7.37705
90	eurosids I-19	22	563	516	-8.34813
91	eurosids I-20	23	575	574	-0.173913
92	eurosids I-21	19	421	407	-3.32542
93	eurosids I-22	29	795	722	-9.18239
94	eurosids I-23	24	536	545	1.6791
96	eurosids I-25	20	241	192	-20.332
97	eurosids I-26	21	185	153	-17.2973
98	eurosids I-27	23	352	378	7.38636
99	eurosids I-28	23	430	461	7.2093
102	eurosids II-3	17	410	418	1.95122
103	eurosids II-4	22	370	376	1.62162
104	asterids-1	27	581	457	-21.3425
105	asterids-2	25	692	728	5.20231
106	asterids-3	26	420	462	10
107	euasterids I-1	26	650	515	-20.7692
108	euasterids I-2	20	448	438	-2.23214
109	euasterids I-3	22	441	433	-1.81406
110	euasterids I-4	21	359	377	5.01393
112	euasterids I-6	20	592	625	5.57432
114	euasterids I-8	20	161	163	1.24224
115	euasterids I-9	19	164	180	9.7561
116	euasterids I-10	26	366	421	15.0273
117	euasterids II-1	27	173	272	57.2254
118	euasterids II-2	30	554	610	10.1083
119	euasterids II-3	24	558	535	-4.12186
120	euasterids II-4	23	343	320	-6.70554
121	euasterids II-5	26	402	441	9.70149
122	euasterids II-6	20	384	426	10.9375
123	Gnetales-1	23	196	199	1.53061
125	Coniferales-1	40	167	103	-38.3234
126	Coniferales-2	20	501	506	0.998004
127	Coniferales-3	20	554	577	4.15162
128	Coniferales-4	20	250	203	-18.8
129	Coniferales-5	17	327	345	5.50459
130	Coniferales-6	35	429	400	-6.75991
131	Filicophyta-1	17	298	322	8.05369
132	Filicophyta-2	22	393	391	-0.508906
133	Filicophyta-3	18	439	432	-1.59453
134	Filicophyta-4	21	577	545	-5.54593
135	Filicophyta-5	36	532	457	-14.0977
137	Filicophyta-7	19	547	559	2.19378
138	Lycopodiophyta-1	27	686	712	3.79009
140	Bryophyta-1	23	124	153	23.3871
141	Bryophyta-2	17	349	343	-1.7192
143	Bryophyta-4	22	596	594	-0.33557
